# Supplementary material for: How do creative assets affect overseas market entry modes of enterprises– the moderating role of internal and external factors
Source: PLoS One. 2024 Feb 7;19(2):e0296791. doi: 10.1371/journal.pone.0296791 (PMC10849388; doi:10.1371/journal.pone.0296791)
Supplement: S1 Data — (XLSX) [file pone.0296791.s001.xlsx]

## Sheet: 1
证券代码	证券简称	行业	活动年份	索引码（代码+活动年份-1）	持股比例（	持股比例（低于90-0；高于90-1）	建立模式	经营地	索引（活动年份-1）	正式距离（WGI）	正式距离（竞争力)	正式距离方向（竞争力）	文化（Hf)	成立日期	固定资产比率	无形资产比率	总资产'	销售费用'	无形资产	营业收入	研发支出	FDI(百万美元）	人均gdp	经验	经验	logfdi	log人均GDP	企业年龄	企业规模（资产)	企业规模（营收）	营销强度	研发强度	正式距离wgi	正式距离竞争力	非正式距离	经验	正式距离方向（竞争力）	固定资产比率
000917	电广传媒	信息传输、软件和信息技术服务业	2015	0009172014	5	1	设立	美国	美国2014	3.18229	0.590301	1	3.92019	1999	0.373666	0.050844	1.57735e+10	3.43046e+08	8.01991e+08	5.47388e+09	0	201734	54447.3	有	1	5.30478	4.73598	16	10.1979	9.73829	0.0626696	0	3.18229	0.590301	3.92019	1	1	0.373666
000997	新大陆	信息传输、软件和信息技术服务业	2009	0009972008	5	1	设立	美国	美国2008	3.43182	0.590301	1	3.92019	1999	0.090831	0.022205	1.18505e+09	7.63283e+07	2.63141e+07	1.01819e+09	157749	306366	48341.2	无	0	5.48624	4.68432	10	9.07374	9.00783	0.0749646	0.000154931	3.43182	0.590301	3.92019	0	1	0.090831
000997	新大陆	信息传输、软件和信息技术服务业	2009	0009972008	3	0	设立	荷兰	荷兰2008	4.51918	2.76478	1	3.9286	1999	0.090831	0.022205	1.18505e+09	7.63283e+07	2.63141e+07	1.01819e+09	157749	4549	56675	无	0	3.65792	4.75339	10	9.07374	9.00783	0.0749646	0.000154931	4.51918	2.76478	3.9286	0	1	0.090831
000997	新大陆	信息传输、软件和信息技术服务业	2009	0009972008	3	0	并购	中国台湾	中国台湾2008	1.96611	0.662889	1	1.10002	1999	0.090831	0.022205	1.18505e+09	7.63283e+07	2.63141e+07	1.01819e+09	157749	5432	18131	无	0	3.73496	4.25842	10	9.07374	9.00783	0.0749646	0.000154931	1.96611	0.662889	1.10002	0	1	0.090831
000997	新大陆	信息传输、软件和信息技术服务业	2014	0009972013	5	1	并购	中国台湾	中国台湾2013	2.6271	0.662889	1	1.10002	1999	0.047762	0.00703	3.69372e+09	1.18395e+08	2.59687e+07	1.85982e+09	1.28001e+08	3598	21902	有	1	3.55606	4.34048	15	9.56746	9.26947	0.0636592	0.0688241	2.6271	0.662889	1.10002	1	1	0.047762
002123	梦网荣信	信息传输、软件和信息技术服务业	2012	0021232011	5	1	设立	阿联酋	阿联酋2011	1.20685	3.20017	1	0.9262	1998	0.119024	0.007403	3.45051e+09	2.6454e+08	2.55449e+07	1.63082e+09	1.37953e+08	7152	39901.2	无	0	3.85443	4.60099	14	9.53788	9.21241	0.162213	0.0845912	1.20685	3.20017	0.9262	0	1	0.119024
002123	梦网荣信	信息传输、软件和信息技术服务业	2015	0021232014	5	1	设立	阿联酋	阿联酋2014	1.42013	3.20017	1	0.9262	1998	0.196993	0.015259	3.51568e+09	2.58226e+08	5.36457e+07	9.278e+08	1.28739e+08	11072	44238.6	有	1	4.04423	4.6458	17	9.54601	8.96745	0.278321	0.138757	1.42013	3.20017	0.9262	1	1	0.196993
002123	梦网荣信	信息传输、软件和信息技术服务业	2015	0021232014	5	1	设立	英国	英国2014	4.11928	2.25666	1	3.1882	1998	0.196993	0.015259	3.51568e+09	2.58226e+08	5.36457e+07	9.278e+08	1.28739e+08	24690	46615.4	有	1	4.39252	4.66853	17	9.54601	8.96745	0.278321	0.138757	4.11928	2.25666	3.1882	1	1	0.196993
002153	石基信息	信息传输、软件和信息技术服务业	2016	0021532015	3	0	并购	奥地利	奥地利2015	4.17044	1.4223	1	3.44785	1998	0.065286	0.020959	5.2768e+09	1.21546e+08	1.10599e+08	1.98666e+09	7.13807e+07	1270	44117.7	无	0	3.1038	4.64461	18	9.72237	9.29812	0.0611808	0.0359299	4.17044	1.4223	3.44785	0	1	0.065286
002153	石基信息	信息传输、软件和信息技术服务业	2016	0021532015	4	0	设立	美国	美国2015	3.28733	0.590301	1	3.92019	1998	0.065286	0.020959	5.2768e+09	1.21546e+08	1.10599e+08	1.98666e+09	7.13807e+07	465765	56053.8	无	0	5.66817	4.74861	18	9.72237	9.29812	0.0611808	0.0359299	3.28733	0.590301	3.92019	0	1	0.065286
002153	石基信息	信息传输、软件和信息技术服务业	2016	0021532015	4	0	设立	波兰	波兰2015	2.37253	0.00841596	0	2.50024	1998	0.065286	0.020959	5.2768e+09	1.21546e+08	1.10599e+08	1.98666e+09	7.13807e+07	15271	12355.5	无	0	4.18387	4.09186	18	9.72237	9.29812	0.0611808	0.0359299	2.37253	0.00841596	2.50024	0	0	0.065286
002153	石基信息	信息传输、软件和信息技术服务业	2016	0021532015	4	0	设立	捷克	捷克2015	2.63693	0.00473398	0	1.36958	1998	0.065286	0.020959	5.2768e+09	1.21546e+08	1.10599e+08	1.98666e+09	7.13807e+07	465	17561.7	无	0	2.66745	4.24457	18	9.72237	9.29812	0.0611808	0.0359299	2.63693	0.00473398	1.36958	0	0	0.065286
002153	石基信息	信息传输、软件和信息技术服务业	2016	0021532015	4	0	设立	德国	德国2015	4.40261	1.50554	1	1.89071	1998	0.065286	0.020959	5.2768e+09	1.21546e+08	1.10599e+08	1.98666e+09	7.13807e+07	33276	41686.2	无	0	4.52213	4.61999	18	9.72237	9.29812	0.0611808	0.0359299	4.40261	1.50554	1.89071	0	1	0.065286
002153	石基信息	信息传输、软件和信息技术服务业	2016	0021532015	5	0	并购	德国	德国2015	4.40261	1.50554	1	1.89071	1998	0.065286	0.020959	5.2768e+09	1.21546e+08	1.10599e+08	1.98666e+09	7.13807e+07	33276	41686.2	无	0	4.52213	4.61999	18	9.72237	9.29812	0.0611808	0.0359299	4.40261	1.50554	1.89071	0	1	0.065286
002153	石基信息	信息传输、软件和信息技术服务业	2016	0021532015	5	1	设立	新加坡	新加坡2015	4.50211	4.54935	1	0.552442	1998	0.065286	0.020959	5.2768e+09	1.21546e+08	1.10599e+08	1.98666e+09	7.13807e+07	65262	52239	无	0	4.81466	4.718	18	9.72237	9.29812	0.0611808	0.0359299	4.50211	4.54935	0.552442	0	1	0.065286
002153	石基信息	信息传输、软件和信息技术服务业	2016	0021532015	5	1	设立	美国	美国2015	3.28733	0.590301	1	3.92019	1998	0.065286	0.020959	5.2768e+09	1.21546e+08	1.10599e+08	1.98666e+09	7.13807e+07	465765	56053.8	无	0	5.66817	4.74861	18	9.72237	9.29812	0.0611808	0.0359299	3.28733	0.590301	3.92019	0	1	0.065286
002153	石基信息	信息传输、软件和信息技术服务业	2016	0021532015	4	0	并购	西班牙	西班牙2015	2.09403	0.0579912	0	2.32982	1998	0.065286	0.020959	5.2768e+09	1.21546e+08	1.10599e+08	1.98666e+09	7.13807e+07	19560	25865.4	无	0	4.29137	4.41272	18	9.72237	9.29812	0.0611808	0.0359299	2.09403	0.0579912	2.32982	0	0	0.065286
002174	游族网络	信息传输、软件和信息技术服务业	2015	0021742014	5	1	设立	新加坡	新加坡2014	4.36013	4.54935	1	0.552442	1995	0.506585	0.003848	1.37549e+09	5.63821e+07	5.29222e+06	8.43536e+08	3.21192e+06	68496	55634.6	无	0	4.83567	4.74535	20	9.13846	8.9261	0.0668402	0.00380768	4.36013	4.54935	0.552442	0	1	0.506585
002174	游族网络	信息传输、软件和信息技术服务业	2016	0021742015	5	1	并购	德国	德国2015	4.40261	1.50554	1	1.89071	1995	0.254273	0.004441	2.92468e+09	1.09687e+08	1.29876e+07	1.53469e+09	1.41638e+08	33276	41686.2	无	0	4.52213	4.61999	21	9.46608	9.18602	0.0714716	0.0922909	4.40261	1.50554	1.89071	0	1	0.254273
002174	游族网络	信息传输、软件和信息技术服务业	2016	0021742015	5	1	并购	德国	德国2015	4.40261	1.50554	1	1.89071	1995	0.254273	0.004441	2.92468e+09	1.09687e+08	1.29876e+07	1.53469e+09	1.41638e+08	33276	41686.2	无	0	4.52213	4.61999	21	9.46608	9.18602	0.0714716	0.0922909	4.40261	1.50554	1.89071	0	1	0.254273
002174	游族网络	信息传输、软件和信息技术服务业	2016	0021742015	5	1	并购	德国	德国2015	4.40261	1.50554	1	1.89071	1995	0.254273	0.004441	2.92468e+09	1.09687e+08	1.29876e+07	1.53469e+09	1.41638e+08	33276	41686.2	无	0	4.52213	4.61999	21	9.46608	9.18602	0.0714716	0.0922909	4.40261	1.50554	1.89071	0	1	0.254273
002174	游族网络	信息传输、软件和信息技术服务业	2016	0021742015	5	1	并购	美国	美国2015	3.28733	0.590301	1	3.92019	1995	0.254273	0.004441	2.92468e+09	1.09687e+08	1.29876e+07	1.53469e+09	1.41638e+08	465765	56053.8	无	0	5.66817	4.74861	21	9.46608	9.18602	0.0714716	0.0922909	3.28733	0.590301	3.92019	0	1	0.254273
002174	游族网络	信息传输、软件和信息技术服务业	2016	0021742015	5	1	并购	德国	德国2015	4.40261	1.50554	1	1.89071	1995	0.254273	0.004441	2.92468e+09	1.09687e+08	1.29876e+07	1.53469e+09	1.41638e+08	33276	41686.2	无	0	4.52213	4.61999	21	9.46608	9.18602	0.0714716	0.0922909	4.40261	1.50554	1.89071	0	1	0.254273
002174	游族网络	信息传输、软件和信息技术服务业	2016	0021742015	5	1	并购	德国	德国2015	4.40261	1.50554	1	1.89071	1995	0.254273	0.004441	2.92468e+09	1.09687e+08	1.29876e+07	1.53469e+09	1.41638e+08	33276	41686.2	无	0	4.52213	4.61999	21	9.46608	9.18602	0.0714716	0.0922909	4.40261	1.50554	1.89071	0	1	0.254273
002174	游族网络	信息传输、软件和信息技术服务业	2016	0021742015	5	1	并购	韩国	韩国2015	1.79108	0.0821871	0	1.5066	1995	0.254273	0.004441	2.92468e+09	1.09687e+08	1.29876e+07	1.53469e+09	1.41638e+08	5042	27396.7	无	0	3.7026	4.4377	21	9.46608	9.18602	0.0714716	0.0922909	1.79108	0.0821871	1.5066	0	0	0.254273
002174	游族网络	信息传输、软件和信息技术服务业	2016	0021742015	5	1	并购	法国	法国2015	2.92356	0.521921	1	2.41647	1995	0.254273	0.004441	2.92468e+09	1.09687e+08	1.29876e+07	1.53469e+09	1.41638e+08	45347	36304.2	无	0	4.65655	4.55996	21	9.46608	9.18602	0.0714716	0.0922909	2.92356	0.521921	2.41647	0	1	0.254273
002174	游族网络	信息传输、软件和信息技术服务业	2016	0021742015	5	1	并购	土耳其	土耳其2015	0.557899	0.126371	0	2.04467	1995	0.254273	0.004441	2.92468e+09	1.09687e+08	1.29876e+07	1.53469e+09	1.41638e+08	16508	9125.79	无	0	4.21769	3.96027	21	9.46608	9.18602	0.0714716	0.0922909	0.557899	0.126371	2.04467	0	0	0.254273
002174	游族网络	信息传输、软件和信息技术服务业	2016	0021742015	5	1	并购	卢森堡	卢森堡2015	5.19035	3.49381	1	2.20466	1995	0.254273	0.004441	2.92468e+09	1.09687e+08	1.29876e+07	1.53469e+09	1.41638e+08	11320	100161	无	0	4.05385	5.0007	21	9.46608	9.18602	0.0714716	0.0922909	5.19035	3.49381	2.20466	0	1	0.254273
002174	游族网络	信息传输、软件和信息技术服务业	2016	0021742015	5	1	并购	卢森堡	卢森堡2015	5.19035	3.49381	1	2.20466	1995	0.254273	0.004441	2.92468e+09	1.09687e+08	1.29876e+07	1.53469e+09	1.41638e+08	11320	100161	无	0	4.05385	5.0007	21	9.46608	9.18602	0.0714716	0.0922909	5.19035	3.49381	2.20466	0	1	0.254273
002174	游族网络	信息传输、软件和信息技术服务业	2016	0021742015	5	1	并购	马其他	马其他2015	2.95207	0.180023	1	3.27482	1995	0.254273	0.004441	2.92468e+09	1.09687e+08	1.29876e+07	1.53469e+09	1.41638e+08	#N/A	22400	无	0	#N/A	4.35025	21	9.46608	9.18602	0.0714716	0.0922909	2.95207	0.180023	3.27482	0	1	0.254273
002174	游族网络	信息传输、软件和信息技术服务业	2016	0021742015	5	1	并购	马其他	马其他2015	2.95207	0.180023	1	3.27482	1995	0.254273	0.004441	2.92468e+09	1.09687e+08	1.29876e+07	1.53469e+09	1.41638e+08	#N/A	22400	无	0	#N/A	4.35025	21	9.46608	9.18602	0.0714716	0.0922909	2.95207	0.180023	3.27482	0	1	0.254273
002230	科大讯飞	信息传输、软件和信息技术服务业	2016	0022302015	3	0	并购	日本	日本2015	3.56282	2.43221	1	2.17218	1999	0.102301	0.077483	8.39034e+09	3.75466e+08	6.50111e+08	2.5008e+09	5.76062e+08	3309	34628.7	无	0	3.5197	4.53944	17	9.92378	9.39808	0.150138	0.230351	3.56282	2.43221	2.17218	0	1	0.102301
002261	拓维信息	信息传输、软件和信息技术服务业	2013	0022612012	5	1	设立	韩国	韩国2012	1.99466	0.0821871	0	1.5066	2001	0.115833	0.055541	9.70965e+08	5.87528e+07	5.39285e+07	4.32796e+08	5.64902e+07	9496	24649.2	无	0	3.97754	4.3918	12	8.9872	8.63628	0.135752	0.130524	1.99466	0.0821871	1.5066	0	0	0.115833
002280	联络互动	信息传输、软件和信息技术服务业	2015	0022802014	5	1	设立	美国	美国2014	3.18229	0.590301	1	3.92019	2002	0.000673	0.002211	9.61217e+08	2.29864e+07	2125000	3.22499e+08	1.61526e+07	201734	54447.3	有	1	5.30478	4.73598	13	8.98282	8.50853	0.0712759	0.0500857	3.18229	0.590301	3.92019	1	1	0.000673
002315	焦点科技	信息传输、软件和信息技术服务业	2010	0023152009	5	1	设立	中国台湾	中国台湾2009	2.12384	0.662889	1	1.10002	2007	0.024682	0.018256	1.59257e+09	6.95427e+07	2.90732e+07	2.29953e+08	1.12414e+07	2805	16988	无	0	3.44793	4.23014	3	9.2021	8.36164	0.302422	0.0488856	2.12384	0.662889	1.10002	0	1	0.024682
002315	焦点科技	信息传输、软件和信息技术服务业	2015	0023152014	5	1	设立	美国	美国2014	3.18229	0.590301	1	3.92019	2007	0.012499	0.021958	2.14076e+09	1.68907e+08	4.70069e+07	5.0989e+08	6.763e+07	201734	54447.3	有	1	5.30478	4.73598	8	9.33057	8.70748	0.331262	0.132636	3.18229	0.590301	3.92019	1	1	0.012499
002315	焦点科技	信息传输、软件和信息技术服务业	2013	0023152012	5	1	设立	美国	美国2012	3.51809	0.590301	1	3.92019	2007	0.01405	0.031652	1.9777e+09	1.53715e+08	6.25987e+07	4.49644e+08	3.56109e+07	199034	51319.2	无	0	5.29893	4.71028	6	9.29616	8.65287	0.341861	0.0791979	3.51809	0.590301	3.92019	0	1	0.01405
002315	焦点科技	信息传输、软件和信息技术服务业	2014	0023152013	5	1	设立	美国	美国2013	3.42506	0.590301	1	3.92019	2007	0.011882	0.028317	2.09567e+09	1.63592e+08	5.93422e+07	5.10872e+08	6.72973e+07	201393	52632.1	有	1	5.30404	4.72125	7	9.32132	8.70831	0.320221	0.13173	3.42506	0.590301	3.92019	1	1	0.011882
002315	焦点科技	信息传输、软件和信息技术服务业	2016	0023152015	5	1	设立	美国	美国2015	3.28733	0.590301	1	3.92019	2007	0.011518	0.015483	2.45422e+09	1.82601e+08	3.7998e+07	4.94515e+08	7.40709e+07	465765	56053.8	有	1	5.66817	4.74861	9	9.38991	8.69418	0.369253	0.149785	3.28733	0.590301	3.92019	1	1	0.011518
002315	焦点科技	信息传输、软件和信息技术服务业	2016	0023152015	5	1	设立	美国	美国2015	3.28733	0.590301	1	3.92019	2007	0.011518	0.015483	2.45422e+09	1.82601e+08	3.7998e+07	4.94515e+08	7.40709e+07	465765	56053.8	有	1	5.66817	4.74861	9	9.38991	8.69418	0.369253	0.149785	3.28733	0.590301	3.92019	1	1	0.011518
002315	焦点科技	信息传输、软件和信息技术服务业	2016	0023152015	5	1	设立	美国	美国2015	3.28733	0.590301	1	3.92019	2007	0.011518	0.015483	2.45422e+09	1.82601e+08	3.7998e+07	4.94515e+08	7.40709e+07	465765	56053.8	有	1	5.66817	4.74861	9	9.38991	8.69418	0.369253	0.149785	3.28733	0.590301	3.92019	1	1	0.011518
002315	焦点科技	信息传输、软件和信息技术服务业	2015	0023152014	5	1	并购	美国	美国2014	3.18229	0.590301	1	3.92019	2007	0.012499	0.021958	2.14076e+09	1.68907e+08	4.70069e+07	5.0989e+08	6.763e+07	201734	54447.3	有	1	5.30478	4.73598	8	9.33057	8.70748	0.331262	0.132636	3.18229	0.590301	3.92019	1	1	0.012499
002315	焦点科技	信息传输、软件和信息技术服务业	2016	0023152015	5	1	并购	美国	美国2015	3.28733	0.590301	1	3.92019	2007	0.011518	0.015483	2.45422e+09	1.82601e+08	3.7998e+07	4.94515e+08	7.40709e+07	465765	56053.8	有	1	5.66817	4.74861	9	9.38991	8.69418	0.369253	0.149785	3.28733	0.590301	3.92019	1	1	0.011518
002315	焦点科技	信息传输、软件和信息技术服务业	2013	0023152012	5	1	并购	中国台湾	中国台湾2012	2.56252	0.662889	1	1.10002	2007	0.01405	0.031652	1.9777e+09	1.53715e+08	6.25987e+07	4.49644e+08	3.56109e+07	3207	21308	无	0	3.5061	4.32854	6	9.29616	8.65287	0.341861	0.0791979	2.56252	0.662889	1.10002	0	1	0.01405
002315	焦点科技	信息传输、软件和信息技术服务业	2013	0023152012	5	1	并购	中国台湾	中国台湾2012	2.56252	0.662889	1	1.10002	2007	0.01405	0.031652	1.9777e+09	1.53715e+08	6.25987e+07	4.49644e+08	3.56109e+07	3207	21308	无	0	3.5061	4.32854	6	9.29616	8.65287	0.341861	0.0791979	2.56252	0.662889	1.10002	0	1	0.01405
002354	天神娱乐	信息传输、软件和信息技术服务业	2015	0023542014	5	1	并购	文莱	文莱2014	1.47663	#N/A	0	#N/A	2007	0.011892	0.005725	7.44162e+08	3.9167e+07	4.26014e+06	4.75541e+08	91746000	568	41022	无	0	2.75435	4.61302	8	8.87167	8.67719	0.082363	0.19293	1.47663	#N/A	#N/A	0	0	0.011892
002354	天神娱乐	信息传输、软件和信息技术服务业	2015	0023542014	5	1	并购	德国	德国2014	4.52375	1.50554	1	1.89071	2007	0.011892	0.005725	7.44162e+08	3.9167e+07	4.26014e+06	4.75541e+08	91746000	4863	48102.4	无	0	3.6869	4.68217	8	8.87167	8.67719	0.082363	0.19293	4.52375	1.50554	1.89071	0	1	0.011892
002354	天神娱乐	信息传输、软件和信息技术服务业	2015	0023542014	5	1	并购	德国	德国2014	4.52375	1.50554	1	1.89071	2007	0.011892	0.005725	7.44162e+08	3.9167e+07	4.26014e+06	4.75541e+08	91746000	4863	48102.4	无	0	3.6869	4.68217	8	8.87167	8.67719	0.082363	0.19293	4.52375	1.50554	1.89071	0	1	0.011892
002354	天神娱乐	信息传输、软件和信息技术服务业	2015	0023542014	5	1	并购	德国	德国2014	4.52375	1.50554	1	1.89071	2007	0.011892	0.005725	7.44162e+08	3.9167e+07	4.26014e+06	4.75541e+08	91746000	4863	48102.4	无	0	3.6869	4.68217	8	8.87167	8.67719	0.082363	0.19293	4.52375	1.50554	1.89071	0	1	0.011892
002354	天神娱乐	信息传输、软件和信息技术服务业	2015	0023542014	5	1	并购	日本	日本2014	3.59276	2.43221	1	2.17218	2007	0.011892	0.005725	7.44162e+08	3.9167e+07	4.26014e+06	4.75541e+08	91746000	12030	38240.9	无	0	4.08027	4.58253	8	8.87167	8.67719	0.082363	0.19293	3.59276	2.43221	2.17218	0	1	0.011892
002354	天神娱乐	信息传输、软件和信息技术服务业	2015	0023542014	5	1	并购	美国	美国2014	3.18229	0.590301	1	3.92019	2007	0.011892	0.005725	7.44162e+08	3.9167e+07	4.26014e+06	4.75541e+08	91746000	201734	54447.3	无	0	5.30478	4.73598	8	8.87167	8.67719	0.082363	0.19293	3.18229	0.590301	3.92019	0	1	0.011892
002405	四维图新	信息传输、软件和信息技术服务业	2015	0024052014	5	1	设立	荷兰	荷兰2014	4.98728	2.76478	1	3.9286	2008	0.050292	0.076577	3.11125e+09	9.90894e+07	2.38251e+08	1.05901e+09	5.76852e+08	44974	52148.1	有	1	4.65296	4.71724	7	9.49294	9.0249	0.0935676	0.544707	4.98728	2.76478	3.9286	1	1	0.050292
002405	四维图新	信息传输、软件和信息技术服务业	2011	0024052010	5	1	并购	荷兰	荷兰2010	4.83585	2.76478	1	3.9286	2008	0.024282	0.020103	2.28865e+09	3.69668e+07	4.60083e+07	6.7526e+08	2.63069e+08	-7184	50289.3	有	1	#NUM!	4.70148	3	9.35958	8.82947	0.0547446	0.389582	4.83585	2.76478	3.9286	1	1	0.024282
002405	四维图新	信息传输、软件和信息技术服务业	2009	0024052008	5	1	设立	荷兰	荷兰2008	4.51918	2.76478	1	3.9286	2008	0.0619609	0.0445207	5.13008e+08	2.19352e+07	2.28395e+07	2.85372e+08	126081700	4549	56675	无	0	3.65792	4.75339	1	8.71012	8.45541	0.076865	0.441815	4.51918	2.76478	3.9286	0	1	0.0619609
002405	四维图新	信息传输、软件和信息技术服务业	2015	0024052014	5	1	设立	美国	美国2014	3.18229	0.590301	1	3.92019	2008	0.050292	0.076577	3.11125e+09	9.90894e+07	2.38251e+08	1.05901e+09	5.76852e+08	201734	54447.3	有	1	5.30478	4.73598	7	9.49294	9.0249	0.0935676	0.544707	3.18229	0.590301	3.92019	1	1	0.050292
002410	广联达	信息传输、软件和信息技术服务业	2011	0024102010	5	1	设立	美国	美国2010	3.42036	0.590301	1	3.92019	2007	0.043244	0.016773	1.85776e+09	1.79165e+08	3.11606e+07	4.50567e+08	5.1209e+07	198049	48291.5	无	0	5.29677	4.68387	4	9.26899	8.65376	0.397644	0.113654	3.42036	0.590301	3.92019	0	1	0.043244
002410	广联达	信息传输、软件和信息技术服务业	2011	0024102010	5	1	设立	新加坡	新加坡2010	3.94593	4.54935	1	0.552442	2007	0.043244	0.016773	1.85776e+09	1.79165e+08	3.11606e+07	4.50567e+08	5.1209e+07	55076	46549	无	0	4.74096	4.66791	4	9.26899	8.65376	0.397644	0.113654	3.94593	4.54935	0.552442	0	1	0.043244
002410	广联达	信息传输、软件和信息技术服务业	2014	0024102013	5	1	设立	卢森堡	卢森堡2013	5.38058	3.49381	1	2.20466	2007	0.136408	0.039424	2.80459e+09	4.69946e+08	1.10569e+08	1.3931e+09	2.84972e+08	19616	112949	无	0	4.29261	5.05288	7	9.44787	9.14398	0.337339	0.20456	5.38058	3.49381	2.20466	0	1	0.136408
002410	广联达	信息传输、软件和信息技术服务业	2014	0024102013	5	1	并购	芬兰	芬兰2013	5.91214	5.00027	1	3.45155	2007	0.136408	0.039424	2.80459e+09	4.69946e+08	1.10569e+08	1.3931e+09	2.84972e+08	-169	49509.8	无	0	#NUM!	4.69469	7	9.44787	9.14398	0.337339	0.20456	5.91214	5.00027	3.45155	0	1	0.136408
002410	广联达	信息传输、软件和信息技术服务业	2014	0024102013	5	1	并购	瑞典	瑞典2013	5.77299	2.68903	1	4.71541	2007	0.136408	0.039424	2.80459e+09	4.69946e+08	1.10569e+08	1.3931e+09	2.84972e+08	3930	60133.7	无	0	3.59439	4.77912	7	9.44787	9.14398	0.337339	0.20456	5.77299	2.68903	4.71541	0	1	0.136408
002410	广联达	信息传输、软件和信息技术服务业	2015	0024102014	5	1	设立	英国	英国2014	4.11928	2.25666	1	3.1882	2007	0.124929	0.033447	3.18557e+09	5.50209e+08	1.06549e+08	1.75987e+09	3.35184e+08	24690	46615.4	无	0	4.39252	4.66853	8	9.50319	9.24548	0.312641	0.190459	4.11928	2.25666	3.1882	0	1	0.124929
002410	广联达	信息传输、软件和信息技术服务业	2016	0024102015	5	1	设立	英国	英国2015	4.32156	2.25666	1	3.1882	2007	0.124621	0.040277	3.08782e+09	5.88047e+08	1.24369e+08	1.53583e+09	4.56099e+08	32720	44162.4	有	1	4.51481	4.64505	9	9.48965	9.18634	0.382885	0.296972	4.32156	2.25666	3.1882	1	1	0.124621
002410	广联达	信息传输、软件和信息技术服务业	2015	0024102014	5	1	设立	马来西亚	马来西亚2014	0.98081	1.26292	1	1.35953	2007	0.124929	0.033447	3.18557e+09	5.50209e+08	1.06549e+08	1.75987e+09	3.35184e+08	10877	11306	无	0	4.03651	4.05331	8	9.50319	9.24548	0.312641	0.190459	0.98081	1.26292	1.35953	0	1	0.124929
002464	金利科技	信息传输、软件和信息技术服务业	2011	0024642010	5	1	设立	中国台湾	中国台湾2010	2.48034	0.662889	1	1.10002	1993	0.131066	0.011891	7.95427e+08	9.02855e+06	9.45876e+06	3.49923e+08	9.8201e+06	2492	19278	无	0	3.39655	4.28506	18	8.9006	8.54397	0.0258015	0.0280636	2.48034	0.662889	1.10002	0	1	0.131066
002464	金利科技	信息传输、软件和信息技术服务业	2013	0024642012	5	1	设立	中国台湾	中国台湾2012	2.56252	0.662889	1	1.10002	1993	0.18001	0.033833	8.24792e+08	1.36449e+07	2.79051e+07	3.86438e+08	9.45268e+06	3207	21308	有	1	3.5061	4.32854	20	8.91634	8.58708	0.0353094	0.0244611	2.56252	0.662889	1.10002	1	1	0.18001
002467	二六三	信息传输、软件和信息技术服务业	2012	0024672011	5	1	并购	美国	美国2011	3.46084	0.590301	1	3.92019	2003	0.042559	0.002791	1.18885e+09	5.01259e+07	3.31798e+06	2.96552e+08	2.84628e+07	229862	49674.8	无	0	5.36147	4.69614	9	9.07513	8.4721	0.169029	0.0959792	3.46084	0.590301	3.92019	0	1	0.042559
002467	二六三	信息传输、软件和信息技术服务业	2012	0024672011	5	1	并购	加拿大	加拿大2011	4.71253	2.18828	1	3.30673	2003	0.042559	0.002791	1.18885e+09	5.01259e+07	3.31798e+06	2.96552e+08	2.84628e+07	39669	51845	无	0	4.59845	4.71471	9	9.07513	8.4721	0.169029	0.0959792	4.71253	2.18828	3.30673	0	1	0.042559
002467	二六三	信息传输、软件和信息技术服务业	2012	0024672011	5	1	并购	澳大利亚	澳大利亚2011	4.82744	1.76946	1	4.2745	2003	0.042559	0.002791	1.18885e+09	5.01259e+07	3.31798e+06	2.96552e+08	2.84628e+07	58908	68227.6	无	0	4.77017	4.83396	9	9.07513	8.4721	0.169029	0.0959792	4.82744	1.76946	4.2745	0	1	0.042559
002467	二六三	信息传输、软件和信息技术服务业	2015	0024672014	5	1	并购	美国	美国2014	3.18229	0.590301	1	3.92019	2003	0.053815	0.00641	1.68554e+09	1.32503e+08	1.0804e+07	6.84898e+08	9.61321e+07	201734	54447.3	有	1	5.30478	4.73598	12	9.22674	8.83563	0.193463	0.14036	3.18229	0.590301	3.92019	1	1	0.053815
002467	二六三	信息传输、软件和信息技术服务业	2012	0024672011	5	1	并购	美国	美国2011	3.46084	0.590301	1	3.92019	2003	0.042559	0.002791	1.18885e+09	5.01259e+07	3.31798e+06	2.96552e+08	2.84628e+07	229862	49674.8	无	0	5.36147	4.69614	9	9.07513	8.4721	0.169029	0.0959792	3.46084	0.590301	3.92019	0	1	0.042559
002467	二六三	信息传输、软件和信息技术服务业	2012	0024672011	5	1	并购	新加坡	新加坡2011	3.98096	4.54935	1	0.552442	2003	0.042559	0.002791	1.18885e+09	5.01259e+07	3.31798e+06	2.96552e+08	2.84628e+07	48329	53023.3	无	0	4.68421	4.72447	9	9.07513	8.4721	0.169029	0.0959792	3.98096	4.54935	0.552442	0	1	0.042559
002467	二六三	信息传输、软件和信息技术服务业	2014	0024672013	5	1	设立	美国	美国2013	3.42506	0.590301	1	3.92019	2003	0.055267	0.003732	1.6001e+09	1.31883e+08	5.97094e+06	7.15975e+08	8.34532e+07	201393	52632.1	有	1	5.30404	4.72125	11	9.20415	8.8549	0.184201	0.116559	3.42506	0.590301	3.92019	1	1	0.055267
002544	杰赛科技	信息传输、软件和信息技术服务业	2013	0025442012	5	1	设立	马来西亚	马来西亚2012	0.800575	1.26292	1	1.35953	1994	0.067185	0.019888	1.79485e+09	7.25858e+07	35695128	1.40678e+09	8.11046e+07	9239	10834.7	无	0	3.96562	4.03482	19	9.25403	9.14823	0.051597	0.0576525	0.800575	1.26292	1.35953	0	1	0.067185
002544	杰赛科技	信息传输、软件和信息技术服务业	2015	0025442014	3	0	设立	柬埔寨	柬埔寨2014	0.420971	0.884202	0	1.33423	1994	0.154289	0.016476	2.95684e+09	8.08423e+07	4.87173e+07	1.94684e+09	90010900	1720	1089.67	无	0	3.23553	3.0373	21	9.47083	9.28933	0.0415249	0.0462344	0.420971	0.884202	1.33423	0	0	0.154289
002544	杰赛科技	信息传输、软件和信息技术服务业	2016	0025442015	4	0	设立	缅甸	缅甸2015	0.939766	1.98945	0	1.33423	1994	0.153716	0.017171	3512936851	8.27946e+07	6.03222e+07	2.29378e+09	9.47863e+07	2824	1161.48	无	0	3.45086	3.06501	22	9.54567	9.36055	0.0360953	0.0413232	0.939766	1.98945	1.33423	0	0	0.153716
002555	三七互娱	信息传输、软件和信息技术服务业	2015	0025552014	3	0	并购	韩国	韩国2014	1.88228	0.0821871	0	1.5066	1995	0.099557	0.027797	3.41528e+09	1.28882e+08	9.49342e+07	5.98225e+08	2.85215e+07	9274	28184.7	无	0	3.96727	4.45001	20	9.53343	8.77686	0.215441	0.0476768	1.88228	0.0821871	1.5066	0	0	0.099557
002555	三七互娱	信息传输、软件和信息技术服务业	2015	0025552014	3	0	设立	日本	日本2014	3.59276	2.43221	1	2.17218	1995	0.099557	0.027797	3.41528e+09	1.28882e+08	9.49342e+07	5.98225e+08	2.85215e+07	12030	38240.9	无	0	4.08027	4.58253	20	9.53343	8.77686	0.215441	0.0476768	3.59276	2.43221	2.17218	0	1	0.099557
002555	三七互娱	信息传输、软件和信息技术服务业	2015	0025552014	5	1	设立	英国	英国2014	4.11928	2.25666	1	3.1882	1995	0.099557	0.027797	3.41528e+09	1.28882e+08	9.49342e+07	5.98225e+08	2.85215e+07	24690	46615.4	无	0	4.39252	4.66853	20	9.53343	8.77686	0.215441	0.0476768	4.11928	2.25666	3.1882	0	1	0.099557
002558	世纪游轮	信息传输、软件和信息技术服务业	2016	0025582015	5	1	设立	日本	日本2015	3.56282	2.43221	1	2.17218	1997	0.617806	0.002431	6.16266e+08	3.63863e+07	1.49824e+06	4.583e+08	1.37242e+06	3309	34628.7	无	0	3.5197	4.53944	19	8.78977	8.66115	0.079394	0.00299459	3.56282	2.43221	2.17218	0	1	0.617806
002649	博彦科技	信息传输、软件和信息技术服务业	2012	0026492011	5	1	设立	加拿大	加拿大2011	4.71253	2.18828	1	3.30673	1995	0.097002	0.008556	1.03045e+09	4.19886e+07	8.81703e+06	6.85725e+08	2.72025e+07	39669	51845	无	0	4.59845	4.71471	17	9.01303	8.83615	0.0612323	0.0396697	4.71253	2.18828	3.30673	0	1	0.097002
002649	博彦科技	信息传输、软件和信息技术服务业	2013	0026492012	5	1	设立	中国台湾	中国台湾2012	2.56252	0.662889	1	1.10002	1995	0.075449	0.089606	1.34774e+09	4.57616e+07	120765553	8.14853e+08	4.54161e+07	3207	21308	无	0	3.5061	4.32854	18	9.12961	8.91108	0.0561593	0.0557353	2.56252	0.662889	1.10002	0	1	0.075449
002649	博彦科技	信息传输、软件和信息技术服务业	2014	0026492013	5	1	并购	美国	美国2013	3.42506	0.590301	1	3.92019	1995	0.054114	0.073031	1.81593e+09	5.52224e+07	1.3262e+08	1.32883e+09	1.054e+08	201393	52632.1	有	1	5.30404	4.72125	19	9.2591	9.12347	0.041557	0.0793175	3.42506	0.590301	3.92019	1	1	0.054114
002649	博彦科技	信息传输、软件和信息技术服务业	2015	0026492014	5	1	设立	新加坡	新加坡2014	4.36013	4.54935	1	0.552442	1995	0.140633	0.066413	2.09992e+09	5.33132e+07	1.39463e+08	1.56146e+09	119106600	68496	55634.6	无	0	4.83567	4.74535	20	9.3222	9.19353	0.0341431	0.0762788	4.36013	4.54935	0.552442	0	1	0.140633
002649	博彦科技	信息传输、软件和信息技术服务业	2014	0026492013	5	1	设立	乌干达	乌干达2013	0.337408	0.644347	0	6.25813	1995	0.054114	0.073031	1.81593e+09	5.52224e+07	1.3262e+08	1.32883e+09	1.054e+08	1096	714.659	有	1	3.03981	2.8541	19	9.2591	9.12347	0.041557	0.0793175	0.337408	0.644347	6.25813	1	0	0.054114
002649	博彦科技	信息传输、软件和信息技术服务业	2015	0026492014	5	1	设立	肯尼亚	肯尼亚2014	0.612404	0.383452	0	6.42028	1995	0.140633	0.066413	2.09992e+09	5.33132e+07	1.39463e+08	1.56146e+09	119106600	1051	1368.49	无	0	3.0216	3.13624	20	9.3222	9.19353	0.0341431	0.0762788	0.612404	0.383452	6.42028	0	0	0.140633
002649	博彦科技	信息传输、软件和信息技术服务业	2015	0026492014	5	1	并购	美国	美国2014	3.18229	0.590301	1	3.92019	1995	0.140633	0.066413	2.09992e+09	5.33132e+07	1.39463e+08	1.56146e+09	119106600	201734	54447.3	无	0	5.30478	4.73598	20	9.3222	9.19353	0.0341431	0.0762788	3.18229	0.590301	3.92019	0	1	0.140633
002649	博彦科技	信息传输、软件和信息技术服务业	2016	0026492015	4	0	并购	美国	美国2015	3.28733	0.590301	1	3.92019	1995	0.082173	0.046289	2.3678e+09	4.83443e+07	1.09602e+08	1.71809e+09	1.42332e+08	465765	56053.8	有	1	5.66817	4.74861	21	9.37435	9.23505	0.0281384	0.0828432	3.28733	0.590301	3.92019	1	1	0.082173
002649	博彦科技	信息传输、软件和信息技术服务业	2016	0026492015	5	1	设立	美国	美国2015	3.28733	0.590301	1	3.92019	1995	0.082173	0.046289	2.3678e+09	4.83443e+07	1.09602e+08	1.71809e+09	1.42332e+08	465765	56053.8	有	1	5.66817	4.74861	21	9.37435	9.23505	0.0281384	0.0828432	3.28733	0.590301	3.92019	1	1	0.082173
300002	神州泰岳	信息传输、软件和信息技术服务业	2013	3000022012	4	0	并购	新加坡	新加坡2012	4.44488	4.54935	1	0.552442	2001	0.095901	0.017305	3.51695e+09	8.47369e+07	6.08617e+07	1.40951e+09	1.8968e+08	57150	54584.9	无	0	4.75702	4.73707	12	9.54617	9.14907	0.0601179	0.134572	4.44488	4.54935	0.552442	0	1	0.095901
300002	神州泰岳	信息传输、软件和信息技术服务业	2014	3000022013	3	0	设立	新加坡	新加坡2013	4.43953	4.54935	1	0.552442	2001	0.078329	0.019692	4.15996e+09	8.91252e+07	8.1916e+07	1.90647e+09	2.27724e+08	66067	55557.4	有	1	4.81998	4.74474	13	9.61909	9.28023	0.0467489	0.119448	4.43953	4.54935	0.552442	1	1	0.078329
300002	神州泰岳	信息传输、软件和信息技术服务业	2015	3000022014	3	0	设立	泰国	泰国2014	0.194214	0.278253	0	1.98263	2001	0.06396	0.026719	5.53697e+09	8.5667e+07	1.47942e+08	2.54884e+09	2.60253e+08	3537	5969.94	无	0	3.54864	3.77597	14	9.74327	9.40634	0.0336101	0.102106	0.194214	0.278253	1.98263	0	0	0.06396
300002	神州泰岳	信息传输、软件和信息技术服务业	2015	3000022014	5	1	设立	俄罗斯	俄罗斯2014	0.187496	0.626069	0	1.94362	2001	0.06396	0.026719	5.53697e+09	8.5667e+07	1.47942e+08	2.54884e+09	2.60253e+08	29152	14160.1	无	0	4.46467	4.15107	14	9.74327	9.40634	0.0336101	0.102106	0.187496	0.626069	1.94362	0	0	0.06396
300002	神州泰岳	信息传输、软件和信息技术服务业	2014	3000022013	3	0	设立	韩国	韩国2013	2.04808	0.0821871	0	1.5066	2001	0.078329	0.019692	4.15996e+09	8.91252e+07	8.1916e+07	1.90647e+09	2.27724e+08	12767	26192.4	有	1	4.10609	4.41817	13	9.61909	9.28023	0.0467489	0.119448	2.04808	0.0821871	1.5066	1	0	0.078329
300002	神州泰岳	信息传输、软件和信息技术服务业	2014	3000022013	4	0	设立	荷兰	荷兰2013	5.23197	2.76478	1	3.9286	2001	0.078329	0.019692	4.15996e+09	8.91252e+07	8.1916e+07	1.90647e+09	2.27724e+08	51105	51560	有	1	4.70846	4.71231	13	9.61909	9.28023	0.0467489	0.119448	5.23197	2.76478	3.9286	1	1	0.078329
300017	网宿科技	信息传输、软件和信息技术服务业	2012	3000172011	5	1	设立	美国	美国2011	3.46084	0.590301	1	3.92019	2000	0.188854	0.028296	8.40036e+08	4.68661e+07	2.37696e+07	5.42142e+08	3.41111e+07	229862	49674.8	无	0	5.36147	4.69614	12	8.9243	8.73411	0.0864462	0.062919	3.46084	0.590301	3.92019	0	1	0.188854
300017	网宿科技	信息传输、软件和信息技术服务业	2012	3000172011	5	1	设立	美国	美国2011	3.46084	0.590301	1	3.92019	2000	0.188854	0.028296	8.40036e+08	4.68661e+07	2.37696e+07	5.42142e+08	3.41111e+07	229862	49674.8	无	0	5.36147	4.69614	12	8.9243	8.73411	0.0864462	0.062919	3.46084	0.590301	3.92019	0	1	0.188854
300017	网宿科技	信息传输、软件和信息技术服务业	2014	3000172013	5	1	设立	马来西亚	马来西亚2013	0.895801	1.26292	1	1.35953	2000	0.177429	0.02999	1.39135e+09	1.17541e+08	41726633	1.20499e+09	8.98832e+07	12115	10971.4	无	0	4.08332	4.04026	14	9.14344	9.08098	0.0975449	0.0745924	0.895801	1.26292	1.35953	0	1	0.177429
300017	网宿科技	信息传输、软件和信息技术服务业	2015	3000172014	5	1	设立	美国	美国2014	3.18229	0.590301	1	3.92019	2000	0.154879	0.029668	1.97766e+09	1.5951e+08	5.86737e+07	1.91077e+09	1.6064e+08	201734	54447.3	有	1	5.30478	4.73598	15	9.29615	9.28121	0.0834797	0.084071	3.18229	0.590301	3.92019	1	1	0.154879
300017	网宿科技	信息传输、软件和信息技术服务业	2016	3000172015	5	1	设立	印度	印度2015	0.821485	0.0106515	0	0.694952	2000	0.132832	0.022384	3.50574e+09	2.00681e+08	7.8471e+07	2.93166e+09	2.807e+08	44208	1614.16	无	0	4.6455	3.20795	16	9.54478	9.46711	0.0684531	0.0957479	0.821485	0.0106515	0.694952	0	0	0.132832
300017	网宿科技	信息传输、软件和信息技术服务业	2016	3000172015	5	1	设立	爱尔兰	爱尔兰2015	4.28658	2.50428	1	3.46542	2000	0.132832	0.022384	3.50574e+09	2.00681e+08	7.8471e+07	2.93166e+09	2.807e+08	215791	60513.6	无	0	5.33403	4.78185	16	9.54478	9.46711	0.0684531	0.0957479	4.28658	2.50428	3.46542	0	1	0.132832
300025	华星创业	信息传输、软件和信息技术服务业	2016	3000252015	5	1	设立	南非	南非2015	1.05894	0.0958631	1	6.1557	2003	0.083653	0.006211	2.20023e+09	4.37973e+07	1.36655e+07	1.28146e+09	5.10231e+07	1772	5772.96	无	0	3.24846	3.7614	13	9.34247	9.1077	0.0341777	0.0398164	1.05894	0.0958631	6.1557	0	1	0.083653
300031	宝通科技	信息传输、软件和信息技术服务业	2015	3000312014	3	0	设立	澳大利亚	澳大利亚2014	4.63874	1.76946	1	4.2745	2000	0.31658	0.026049	9.87579e+08	2.57579e+07	2.57258e+07	5.02451e+08	1.6622e+07	40970	61436.5	无	0	4.61247	4.78843	15	8.99457	8.70109	0.0512646	0.0330819	4.63874	1.76946	4.2745	0	1	0.31658
300033	同花顺	信息传输、软件和信息技术服务业	2011	3000332010	5	1	设立	美国	美国2010	3.42036	0.590301	1	3.92019	2001	0.030125	0.0231	1.25717e+09	2.69073e+07	2.90406e+07	2.14446e+08	54220277	198049	48291.5	无	0	5.29677	4.68387	10	9.09939	8.33132	0.125473	0.252839	3.42036	0.590301	3.92019	0	1	0.030125
300036	超图软件	信息传输、软件和信息技术服务业	2010	3000362009	3	0	并购	日本	日本2009	3.02148	2.43221	1	2.17218	1997	0.026452	0.000406	5.48113e+08	1.573e+07	222314	1.52753e+08	2.57456e+07	11938	41081.7	无	0	4.07693	4.61365	13	8.73887	8.18399	0.102977	0.168544	3.02148	2.43221	2.17218	0	1	0.026452
300044	赛为智能	信息传输、软件和信息技术服务业	2016	3000442015	3	0	设立	新加坡	新加坡2015	4.50211	4.54935	1	0.552442	1997	0.1295	0.03093	1.26109e+09	2.34623e+07	3.90051e+07	6.64944e+08	4.94636e+07	65262	52239	无	0	4.81466	4.718	19	9.10074	8.82278	0.0352846	0.0743876	4.50211	4.54935	0.552442	0	1	0.1295
300044	赛为智能	信息传输、软件和信息技术服务业	2016	3000442015	5	1	设立	哥伦比亚	哥伦比亚2015	0.683018	0.92786	0	3.65559	1997	0.1295	0.03093	1.26109e+09	2.34623e+07	3.90051e+07	6.64944e+08	4.94636e+07	12108	6056.15	无	0	4.08307	3.7822	19	9.10074	8.82278	0.0352846	0.0743876	0.683018	0.92786	3.65559	0	0	0.1295
300050	世纪鼎利	信息传输、软件和信息技术服务业	2011	3000502010	3	0	并购	瑞典	瑞典2010	5.30619	2.68903	1	4.71541	2001	0.043307	0.008724	1.65301e+09	3.70014e+07	1.44213e+07	4.64114e+08	3.93937e+07	140	52053.1	无	0	2.14613	4.71645	10	9.21828	8.66662	0.0797249	0.0848793	5.30619	2.68903	4.71541	0	1	0.043307
300052	中青宝	信息传输、软件和信息技术服务业	2011	3000522010	5	1	设立	美国	美国2010	3.42036	0.590301	1	3.92019	2008	0.029303	0.030516	9.34469e+08	3.09903e+07	2.8516e+07	7.95975e+07	5.99998e+07	198049	48291.5	无	0	5.29677	4.68387	3	8.97057	7.9009	0.389338	0.75379	3.42036	0.590301	3.92019	0	1	0.029303
300052	中青宝	信息传输、软件和信息技术服务业	2013	3000522012	5	1	设立	韩国	韩国2012	1.99466	0.0821871	0	1.5066	2008	0.052111	0.092333	9.7906e+08	8.42233e+07	9.03997e+07	1.84988e+08	1.53475e+08	9496	24649.2	无	0	3.97754	4.3918	5	8.99081	8.26714	0.455289	0.829645	1.99466	0.0821871	1.5066	0	0	0.052111
300166	东方国信	信息传输、软件和信息技术服务业	2015	3001662014	5	1	并购	英国	英国2014	4.11928	2.25666	1	3.1882	1997	0.013319	0.119068	1.8168e+09	3.87286e+07	2.16323e+08	6.15266e+08	1.30659e+08	24690	46615.4	无	0	4.39252	4.66853	18	9.25931	8.78906	0.0629461	0.212362	4.11928	2.25666	3.1882	0	1	0.013319
300170	汉得信息	信息传输、软件和信息技术服务业	2012	3001702011	5	1	设立	新加坡	新加坡2011	3.98096	4.54935	1	0.552442	2002	0.007278	0.000175	1.123e+09	2.80641e+07	196469	5.20493e+08	1.60716e+07	48329	53023.3	无	0	4.68421	4.72447	10	9.05038	8.71642	0.0539183	0.0308775	3.98096	4.54935	0.552442	0	1	0.007278
300170	汉得信息	信息传输、软件和信息技术服务业	2014	3001702013	5	1	设立	美国	美国2013	3.42506	0.590301	1	3.92019	2002	0.010919	0.028405	1.4772e+09	4.54404e+07	4.19591e+07	8.46922e+08	7.16386e+07	201393	52632.1	无	0	5.30404	4.72125	12	9.16944	8.92784	0.0536535	0.084587	3.42506	0.590301	3.92019	0	1	0.010919
300170	汉得信息	信息传输、软件和信息技术服务业	2016	3001702015	5	1	设立	美国	美国2015	3.28733	0.590301	1	3.92019	2002	0.142228	0.028384	2.10838e+09	7.03768e+07	5.98438e+07	1.2188e+09	1.46891e+08	465765	56053.8	有	1	5.66817	4.74861	14	9.32395	9.08593	0.0577428	0.120521	3.28733	0.590301	3.92019	1	1	0.142228
300209	天泽信息	信息传输、软件和信息技术服务业	2015	3002092014	5	1	并购	日本	日本2014	3.59276	2.43221	1	2.17218	2000	0.11027	0.026835	9.19066e+08	2.8532e+07	2.46632e+07	1.72764e+08	3.52759e+07	12030	38240.9	无	0	4.08027	4.58253	15	8.96335	8.23745	0.16515	0.204185	3.59276	2.43221	2.17218	0	1	0.11027
300212	易华录	信息传输、软件和信息技术服务业	2015	3002122014	3	0	并购	新加坡	新加坡2014	4.36013	4.54935	1	0.552442	2001	0.04477	0.052797	3.25613e+09	1.07125e+08	1.71915e+08	1.57993e+09	1.14327e+08	68496	55634.6	无	0	4.83567	4.74535	14	9.5127	9.19864	0.067804	0.0723624	4.36013	4.54935	0.552442	0	1	0.04477
300231	银信科技	信息传输、软件和信息技术服务业	2016	3002312015	5	1	并购	新加坡	新加坡2015	4.50211	4.54935	1	0.552442	2004	0.129269	0.007217	6.58672e+08	5.32405e+07	4.75344e+06	6.71059e+08	2.41141e+07	65262	52239	无	0	4.81466	4.718	12	8.81867	8.82676	0.0793381	0.0359344	4.50211	4.54935	0.552442	0	1	0.129269
300231	银信科技	信息传输、软件和信息技术服务业	2016	3002312015	5	1	并购	新加坡	新加坡2015	4.50211	4.54935	1	0.552442	2004	0.129269	0.007217	6.58672e+08	5.32405e+07	4.75344e+06	6.71059e+08	2.41141e+07	65262	52239	无	0	4.81466	4.718	12	8.81867	8.82676	0.0793381	0.0359344	4.50211	4.54935	0.552442	0	1	0.129269
300290	荣科科技	信息传输、软件和信息技术服务业	2013	3002902012	3	0	并购	美国	美国2012	3.51809	0.590301	1	3.92019	2005	0.071637	0.003045	5.07254e+08	1.29511e+07	1.54445e+06	3.34734e+08	1.81114e+07	199034	51319.2	无	0	5.29893	4.71028	8	8.70523	8.5247	0.0386907	0.0541069	3.51809	0.590301	3.92019	0	1	0.071637
300299	富春通信	信息传输、软件和信息技术服务业	2015	3002992014	5	1	设立	新加坡	新加坡2014	4.36013	4.54935	1	0.552442	2001	0.025317	0.007986	5.55108e+08	1.57521e+06	4.43316e+06	2.22872e+08	6.27112e+06	68496	55634.6	0	0	4.83567	4.74535	14	8.74438	8.34806	0.00706778	0.0281377	4.36013	4.54935	0.552442	0	1	0.025317
300315	掌趣科技	信息传输、软件和信息技术服务业	2013	3003152012	5	1	设立	韩国	韩国2012	1.99466	0.0821871	0	1.5066	2004	0.086435	0.027943	9.13764e+08	4.28717e+06	2.55333e+07	2.25363e+08	5.98678e+07	9496	24649.2	无	0	3.97754	4.3918	9	8.96083	8.35288	0.0190234	0.265651	1.99466	0.0821871	1.5066	0	0	0.086435
300339	润和软件	信息传输、软件和信息技术服务业	2013	3003392012	3	0	设立	新加坡	新加坡2012	4.44488	4.54935	1	0.552442	2006	0.143495	0.047342	8.49497e+08	2.73685e+07	4.02172e+07	3.79535e+08	2.53325e+07	57150	54584.9	无	0	4.75702	4.73707	7	8.92916	8.57925	0.0721105	0.0667462	4.44488	4.54935	0.552442	0	1	0.143495
300339	润和软件	信息传输、软件和信息技术服务业	2013	3003392012	4	0	设立	新加坡	新加坡2012	4.44488	4.54935	1	0.552442	2006	0.143495	0.047342	8.49497e+08	2.73685e+07	4.02172e+07	3.79535e+08	2.53325e+07	57150	54584.9	无	0	4.75702	4.73707	7	8.92916	8.57925	0.0721105	0.0667462	4.44488	4.54935	0.552442	0	1	0.143495
300339	润和软件	信息传输、软件和信息技术服务业	2010	3003392009	5	1	设立	美国	美国2009	3.21217	0.590301	1	3.92019	2006	0.0258468	0.153675	2.44316e+08	4.59655e+06	3.75454e+07	1.06984e+08	5202600	143604	46931.1	有	1	5.15717	4.67146	4	8.38795	8.02932	0.042965	0.0486299	3.21217	0.590301	3.92019	1	1	#N/A
300348	长亮科技	信息传输、软件和信息技术服务业	2016	3003482015	5	0	并购	马来西亚	马来西亚2015	0.843802	1.26292	1	1.35953	2002	0.060893	0.013706	1.00627e+09	4.10775e+07	1.37923e+07	4.36246e+08	3.11603e+07	11121	9768.37	无	0	4.04614	3.98982	14	9.00272	8.63973	0.0941614	0.0714283	0.843802	1.26292	1.35953	0	1	0.060893
300348	长亮科技	信息传输、软件和信息技术服务业	2016	3003482015	5	1	设立	马来西亚	马来西亚2015	0.843802	1.26292	1	1.35953	2002	0.060893	0.013706	1.00627e+09	4.10775e+07	1.37923e+07	4.36246e+08	3.11603e+07	11121	9768.37	无	0	4.04614	3.98982	14	9.00272	8.63973	0.0941614	0.0714283	0.843802	1.26292	1.35953	0	1	0.060893
300352	北信源	信息传输、软件和信息技术服务业	2014	3003522013	5	1	设立	马来西亚	马来西亚2013	0.895801	1.26292	1	1.35953	1996	0.023129	0.001372	7.05565e+08	5.69755e+07	967928	2.28205e+08	3.75198e+07	12115	10971.4	无	0	4.08332	4.04026	18	8.84854	8.35832	0.249669	0.164413	0.895801	1.26292	1.35953	0	1	0.023129
300366	创意信息	信息传输、软件和信息技术服务业	2016	3003662015	3	0	设立	马来西亚	马来西亚2015	0.843802	1.26292	1	1.35953	1996	0.012949	0.053336	1.69253e+09	1.3831e+07	9.02733e+07	6.20733e+08	9.28189e+07	11121	9768.37	无	0	4.04614	3.98982	20	9.22854	8.7929	0.0222817	0.149531	0.843802	1.26292	1.35953	0	1	0.012949
300369	绿盟科技	信息传输、软件和信息技术服务业	2011	3003692010	5	1	设立	美国	美国2010	3.42036	0.590301	1	3.92019	2000	0.0426435	0.0216514	324617100	93496800	281200	296495500	42810900	198049	48291.5	无	0	5.29677	4.68387	11	8.51137	8.47202	0.31534	0.14439	3.42036	0.590301	3.92019	0	1	#N/A
300369	绿盟科技	信息传输、软件和信息技术服务业	2012	3003692011	5	1	设立	美国	美国2011	3.46084	0.590301	1	3.92019	2000	0.0526544	0.000301679	400756900	128619900	120900	414777700	59721800	229862	49674.8	有	1	5.36147	4.69614	12	8.60288	8.61782	0.310094	0.143985	3.46084	0.590301	3.92019	1	1	#N/A
300369	绿盟科技	信息传输、软件和信息技术服务业	2011	3003692010	5	1	并购	日本	日本2010	3.2526	2.43221	1	2.17218	2000	0.0426435	0.0216514	324617100	93496800	281200	296495500	42810900	-1252	44769.9	无	0	#NUM!	4.65099	11	8.51137	8.47202	0.31534	0.14439	3.2526	2.43221	2.17218	0	1	#N/A
300369	绿盟科技	信息传输、软件和信息技术服务业	2012	3003692011	5	1	并购	日本	日本2011	3.35523	2.43221	1	2.17218	2000	0.0526544	0.000301679	400756900	128619900	120900	414777700	59721800	-1758	48387.6	有	1	#NUM!	4.68473	12	8.60288	8.61782	0.310094	0.143985	3.35523	2.43221	2.17218	1	1	#N/A
300369	绿盟科技	信息传输、软件和信息技术服务业	2014	3003692013	5	1	设立	英国	英国2013	4.19934	2.25666	1	3.1882	2000	0.043581	0.008363	7.3491e+08	1.61169e+08	6.1457e+06	6.23046e+08	1.26026e+08	51676	42521.8	无	0	4.71329	4.62861	14	8.86623	8.79452	0.258679	0.202273	4.19934	2.25666	3.1882	0	1	0.043581
300369	绿盟科技	信息传输、软件和信息技术服务业	2014	3003692013	5	1	设立	德国	德国2013	4.36465	1.50554	1	1.89071	2000	0.043581	0.008363	7.3491e+08	1.61169e+08	6.1457e+06	6.23046e+08	1.26026e+08	15573	46577	无	0	4.19237	4.66817	14	8.86623	8.79452	0.258679	0.202273	4.36465	1.50554	1.89071	0	1	0.043581
300369	绿盟科技	信息传输、软件和信息技术服务业	2015	3003692014	5	1	设立	新加坡	新加坡2014	4.36013	4.54935	1	0.552442	2000	0.028633	0.033634	1.22316e+09	1.90923e+08	4.11399e+07	7.02668e+08	1.96125e+08	68496	55634.6	无	0	4.83567	4.74535	15	9.08748	8.84675	0.271711	0.279114	4.36013	4.54935	0.552442	0	1	0.028633
300378	鼎捷软件	信息传输、软件和信息技术服务业	2014	3003782013	5	1	设立	荷兰	荷兰2013	5.23197	2.76478	1	3.9286	2001	0.093039	0.095891	1.00563e+09	4.82514e+08	9.6431e+07	1.05927e+09	9.1598e+07	51105	51560	无	0	4.70846	4.71231	13	9.00244	9.02501	0.455516	0.086473	5.23197	2.76478	3.9286	0	1	0.093039
300378	鼎捷软件	信息传输、软件和信息技术服务业	2015	3003782014	3	0	并购	中国台湾	中国台湾2014	2.65049	0.662889	1	1.10002	2001	0.057862	0.063654	1.47581e+09	4.94498e+08	9.39417e+07	1.05319e+09	1.00931e+08	2839	22668	有	1	3.45317	4.35541	14	9.16903	9.02251	0.469526	0.0958336	2.65049	0.662889	1.10002	1	1	0.057862
300378	鼎捷软件	信息传输、软件和信息技术服务业	2015	3003782014	3	0	并购	中国台湾	中国台湾2014	2.65049	0.662889	1	1.10002	2001	0.057862	0.063654	1.47581e+09	4.94498e+08	9.39417e+07	1.05319e+09	1.00931e+08	2839	22668	有	1	3.45317	4.35541	14	9.16903	9.02251	0.469526	0.0958336	2.65049	0.662889	1.10002	1	1	0.057862
300418	昆仑万维	信息传输、软件和信息技术服务业	2009	3004182008	5	1	设立	日本	日本2008	2.86819	2.43221	1	2.17218	2008	#N/A	#N/A	#N/A	#N/A	#N/A	#N/A	0	24426	39569.5	无	0	4.38785	4.59736	1	#N/A	#N/A	#N/A	#N/A	2.86819	2.43221	2.17218	0	1	#N/A
300418	昆仑万维	信息传输、软件和信息技术服务业	2011	3004182010	5	1	设立	日本	日本2010	3.2526	2.43221	1	2.17218	2008	#N/A	#N/A	#N/A	#N/A	#N/A	#N/A	0	-1252	44769.9	有	1	#NUM!	4.65099	3	#N/A	#N/A	#N/A	#N/A	3.2526	2.43221	2.17218	1	1	#N/A
300418	昆仑万维	信息传输、软件和信息技术服务业	2010	3004182009	5	1	设立	韩国	韩国2009	1.86767	0.0821871	0	1.5066	2008	#N/A	#N/A	#N/A	#N/A	#N/A	#N/A	0	7501	18479.6	无	0	3.87512	4.26669	2	#N/A	#N/A	#N/A	#N/A	1.86767	0.0821871	1.5066	0	0	#N/A
300418	昆仑万维	信息传输、软件和信息技术服务业	2012	3004182011	5	1	设立	韩国	韩国2011	2.10881	0.0821871	0	1.5066	2008	0.0386895	0.0132356	6.49065e+08	2.02351e+08	8.59074e+06	642229800	78977800	9773	24362.7	有	1	3.99003	4.38673	4	8.81229	8.80769	0.315075	0.122974	2.10881	0.0821871	1.5066	1	0	0.0386895
300418	昆仑万维	信息传输、软件和信息技术服务业	2010	3004182009	5	1	设立	马来西亚	马来西亚2009	0.574709	1.26292	1	1.35953	2008	#N/A	#N/A	#N/A	#N/A	#N/A	#N/A	0	1453	7312	无	0	3.16227	3.86404	2	#N/A	#N/A	#N/A	#N/A	0.574709	1.26292	1.35953	0	1	#N/A
300418	昆仑万维	信息传输、软件和信息技术服务业	2012	3004182011	5	1	设立	英国	英国2011	3.87348	2.25666	1	3.1882	2008	0.0386895	0.0132356	6.49065e+08	2.02351e+08	8.59074e+06	642229800	78977800	42200	41301.8	有	1	4.62531	4.61597	4	8.81229	8.80769	0.315075	0.122974	3.87348	2.25666	3.1882	1	1	0.0386895
300418	昆仑万维	信息传输、软件和信息技术服务业	2012	3004182011	5	1	设立	美国	美国2011	3.46084	0.590301	1	3.92019	2008	0.0386895	0.0132356	6.49065e+08	2.02351e+08	8.59074e+06	642229800	78977800	229862	49674.8	有	1	5.36147	4.69614	4	8.81229	8.80769	0.315075	0.122974	3.46084	0.590301	3.92019	1	1	0.0386895
300418	昆仑万维	信息传输、软件和信息技术服务业	2012	3004182011	5	1	设立	中国台湾	中国台湾2011	2.5839	0.662889	1	1.10002	2008	0.0386895	0.0132356	6.49065e+08	2.02351e+08	8.59074e+06	642229800	78977800	-1957	20939	有	1	#NUM!	4.32096	4	8.81229	8.80769	0.315075	0.122974	2.5839	0.662889	1.10002	1	1	0.0386895
300418	昆仑万维	信息传输、软件和信息技术服务业	2016	3004182015	5	1	设立	美国	美国2015	3.28733	0.590301	1	3.92019	2008	0.006499	0.003207	3.88848e+09	6.82282e+08	1.24707e+07	1.78914e+09	9.30595e+07	465765	56053.8	有	1	5.66817	4.74861	8	9.58978	9.25264	0.381346	0.0520135	3.28733	0.590301	3.92019	1	1	0.006499
300418	昆仑万维	信息传输、软件和信息技术服务业	2016	3004182015	4	0	并购	美国	美国2015	3.28733	0.590301	1	3.92019	2008	0.006499	0.003207	3.88848e+09	6.82282e+08	1.24707e+07	1.78914e+09	9.30595e+07	465765	56053.8	有	1	5.66817	4.74861	8	9.58978	9.25264	0.381346	0.0520135	3.28733	0.590301	3.92019	1	1	0.006499
300493	润欣科技	信息传输、软件和信息技术服务业	2009	3004932008	4	0	设立	中国台湾	中国台湾2008	1.96611	0.662889	1	1.10002	2000	0.35	0.0274559	8.01284e+06	2.69645e+07	220000	29445720	0	5432	18131	无	0	3.73496	4.25842	9	6.90379	7.46902	0.915734	0	1.96611	0.662889	1.10002	0	1	0.35
300496	中科创达	信息传输、软件和信息技术服务业	2009	3004962008	5	1	设立	日本	日本2008	2.86819	2.43221	1	2.17218	2008	#N/A	#N/A	#N/A	#N/A	#N/A	#N/A	0	24426	39569.5	无	0	4.38785	4.59736	1	#N/A	#N/A	#N/A	#N/A	2.86819	2.43221	2.17218	0	1	#N/A
300496	中科创达	信息传输、软件和信息技术服务业	2012	3004962011	5	1	设立	日本	日本2011	3.35523	2.43221	1	2.17218	2008	#N/A	#N/A	#N/A	#N/A	#N/A	#N/A	0	-1758	48387.6	有	1	#NUM!	4.68473	4	#N/A	#N/A	#N/A	#N/A	3.35523	2.43221	2.17218	1	1	#N/A
300496	中科创达	信息传输、软件和信息技术服务业	2015	3004962014	5	1	设立	日本	日本2014	3.59276	2.43221	1	2.17218	2008	0.0865764	0.00381558	4.2119e+08	1.3094e+07	1.60708e+06	4.5221e+08	79179000	12030	38240.9	有	1	4.08027	4.58253	7	8.62448	8.65534	0.0289557	0.175094	3.59276	2.43221	2.17218	1	1	#N/A
300496	中科创达	信息传输、软件和信息技术服务业	2014	3004962013	5	1	设立	中国台湾	中国台湾2013	2.6271	0.662889	1	1.10002	2008	0.107062	0.00504981	2.97948e+08	8.19582e+06	1.50458e+06	3.36273e+08	41884700	3598	21902	无	0	3.55606	4.34048	6	8.47414	8.52669	0.0243726	0.124556	2.6271	0.662889	1.10002	0	1	#N/A
300496	中科创达	信息传输、软件和信息技术服务业	2016	3004962015	5	1	设立	韩国	韩国2015	1.79108	0.0821871	0	1.5066	2008	0.035033	0.00267	1.19627e+09	2.07627e+07	3.19425e+06	6.15463e+08	1.17356e+08	5042	27396.7	无	0	3.7026	4.4377	8	9.07783	8.7892	0.0337351	0.19068	1.79108	0.0821871	1.5066	0	0	0.035033
300496	中科创达	信息传输、软件和信息技术服务业	2016	3004962015	5	1	设立	卢森堡	卢森堡2015	5.19035	3.49381	1	2.20466	2008	0.035033	0.00267	1.19627e+09	2.07627e+07	3.19425e+06	6.15463e+08	1.17356e+08	11320	100161	无	0	4.05385	5.0007	8	9.07783	8.7892	0.0337351	0.19068	5.19035	3.49381	2.20466	0	1	0.035033
300496	中科创达	信息传输、软件和信息技术服务业	2016	3004962015	5	1	设立	卢森堡	卢森堡2015	5.19035	3.49381	1	2.20466	2008	0.035033	0.00267	1.19627e+09	2.07627e+07	3.19425e+06	6.15463e+08	1.17356e+08	11320	100161	无	0	4.05385	5.0007	8	9.07783	8.7892	0.0337351	0.19068	5.19035	3.49381	2.20466	0	1	0.035033
300496	中科创达	信息传输、软件和信息技术服务业	2013	3004962012	5	1	设立	美国	美国2012	3.51809	0.590301	1	3.92019	2008	0.0296021	0.00587067	2.16419e+08	6.84692e+06	1.27052e+06	2.52123e+08	33167900	199034	51319.2	无	0	5.29893	4.71028	5	8.3353	8.40161	0.027157	0.131554	3.51809	0.590301	3.92019	0	1	#N/A
300520	科大国创	信息传输、软件和信息技术服务业	2015	3005202014	5	1	设立	日本	日本2014	3.59276	2.43221	1	2.17218	2000	0.101773	3.88041e+07	3.81281e+08	2.34227e+07	8.74676e+06	370144000	41603800	12030	38240.9	无	0	4.08027	4.58253	15	8.58125	8.56837	0.06328	0.112399	3.59276	2.43221	2.17218	0	1	#N/A
300523	辰安科技	信息传输、软件和信息技术服务业	2016	3005232015	4	0	设立	新加坡	新加坡2015	4.50211	4.54935	1	0.552442	2005	0.162952	1.26799e+08	7.78136e+08	4.57448e+07	9.37609e+06	4.13024e+08	37940900	65262	52239	无	0	4.81466	4.718	11	8.89106	8.61598	0.110756	0.0918612	4.50211	4.54935	0.552442	0	1	#N/A
300560	中富通	信息传输、软件和信息技术服务业	2011	3005602010	5	1	设立	菲律宾	菲律宾2010	0.630409	0.180023	0	1.32382	2001	#N/A	#N/A	#N/A	#N/A	#N/A	#N/A	0	1298	2145.24	无	0	3.11327	3.33148	10	#N/A	#N/A	#N/A	#N/A	0.630409	0.180023	1.32382	0	0	#N/A
300560	中富通	信息传输、软件和信息技术服务业	2011	3005602010	3	0	设立	泰国	泰国2010	0.386129	0.278253	0	1.98263	2001	#N/A	#N/A	#N/A	#N/A	#N/A	#N/A	0	14568	5111.91	无	0	4.1634	3.70858	10	#N/A	#N/A	#N/A	#N/A	0.386129	0.278253	1.98263	0	0	#N/A
300560	中富通	信息传输、软件和信息技术服务业	2012	3005602011	5	1	并购	马来西亚	马来西亚2011	0.751036	1.26292	1	1.35953	2001	#N/A	#N/A		#N/A	#N/A	#N/A	0	12198	10427.7	无	0	4.08629	4.01819	11	#NUM!	#N/A	#N/A	#N/A	0.751036	1.26292	1.35953	0	1	#N/A
300560	中富通	信息传输、软件和信息技术服务业	2015	3005602014	5	1	设立	缅甸	缅甸2014	0.90914	1.98945	0	1.33423	2001	0.0678081	0	357656300	1.24964e+07	0	258652600	0	946	1240.71	无	0	2.97589	3.09367	14	8.55347	8.41272	0.0483134	0	0.90914	1.98945	1.33423	0	0	0.0678081
300560	中富通	信息传输、软件和信息技术服务业	2016	3005602015	5	1	设立	斯里兰卡	斯里兰卡2015	0.480224	0.0106515	0	1.63277	2001	0.0692678	0.000302108	378672500	1.34891e+07	114400	285806200	0	681	3973.74	无	0	2.83315	3.5992	15	8.57826	8.45607	0.0471967	0	0.480224	0.0106515	1.63277	0	0	0.0692678
600050	中国联通	信息传输、软件和信息技术服务业	2013	6000502012	5	1	设立	缅甸	缅甸2012	1.05284	1.98945	0	1.33423	2001	0.708548	0.041211	518357290110	35037103692	21362042730	256264749435	1088003392	497	1161.2	无	0	2.69636	3.06491	12	11.7146	11.4087	0.136722	0.00424562	1.05284	1.98945	1.33423	0	0	0.708548
600050	中国联通	信息传输、软件和信息技术服务业	2009	6000502008	2	0	设立	新加坡	新加坡2008	3.96603	4.54935	1	0.552442	2001	0.694973	0.053453	347037473964	17078772839	18550355586	152764263901	590616599	11798	39638.2	无	0	4.07181	4.59811	8	11.5404	11.184	0.111798	0.0038662	3.96603	4.54935	0.552442	0	1	0.694973
600050	中国联通	信息传输、软件和信息技术服务业	2014	6000502013	2	0	设立	澳大利亚	澳大利亚2013	4.77624	1.76946	1	4.2745	2001	0.69759	0.044833	531364453263	42991498574	23822847423	303727203182	2681076248	56766	65737.7	无	0	4.75409	4.81781	13	11.7254	11.4825	0.141546	0.00882725	4.77624	1.76946	4.2745	0	1	0.69759
600536	中国软件	信息传输、软件和信息技术服务业	2012	6005362011	5	1	设立	日本	日本2011	3.35523	2.43221	1	2.17218	2000	0.103287	0.04314	3.55172e+09	1.78477e+08	1.53221e+08	2.34976e+09	1.08268e+07	-1758	48387.6	有	1	#NUM!	4.68473	12	9.55044	9.37102	0.0759557	0.00460763	3.35523	2.43221	2.17218	1	1	0.103287
600634	富控互动	信息传输、软件和信息技术服务业	2016	6006342015	3	0	并购	英国	英国2015	4.32156	2.25666	1	3.1882	1992	0.12627	0.027968	6.64307e+09	5.32079e+07	1.85794e+08	1.84106e+09	2.11293e+07	32720	44162.4	0	0	4.51481	4.64505	24	9.82237	9.26507	0.0289007	0.0114767	4.32156	2.25666	3.1882	0	1	0.12627
600637	东方明珠	信息传输、软件和信息技术服务业	2012	6006372011	4	0	并购	新加坡	新加坡2011	3.98096	4.54935	1	0.552442	1992	0.076627	0.035487	3.11622e+09	8.43683e+07	1.10586e+08	1.33547e+09	1.91563e+07	48329	53023.3	无	0	4.68421	4.72447	20	9.49363	9.12563	0.0631752	0.0143443	3.98096	4.54935	0.552442	0	1	0.076627
600637	东方明珠	信息传输、软件和信息技术服务业	2015	6006372014	3	0	并购	美国	美国2014	3.18229	0.590301	1	3.92019	1992	0.068562	0.072175	6.5092e+09	2.26526e+08	4.69799e+08	2.97782e+09	1.86443e+08	201734	54447.3	无	0	5.30478	4.73598	23	9.81353	9.4739	0.0760711	0.0626106	3.18229	0.590301	3.92019	0	1	0.068562
600637	东方明珠	信息传输、软件和信息技术服务业	2015	6006372014	5	0	设立	韩国	韩国2014	1.88228	0.0821871	0	1.5066	1992	0.068562	0.072175	6.5092e+09	2.26526e+08	4.69799e+08	2.97782e+09	1.86443e+08	9274	28184.7	无	0	3.96727	4.45001	23	9.81353	9.4739	0.0760711	0.0626106	1.88228	0.0821871	1.5066	0	0	0.068562
600652	游久游戏	信息传输、软件和信息技术服务业	2016	6006522015	5	1	设立	新加坡	新加坡2015	4.50211	4.54935	1	0.552442	1984	0.012309	0.005186	2.4462e+09	3.3937e+07	1.26866e+07	1.42048e+09	9.15247e+07	65262	52239	0	0	4.81466	4.718	32	9.38849	9.15243	0.0238913	0.0644323	4.50211	4.54935	0.552442	0	1	0.012309
600701	ST工新	信息传输、软件和信息技术服务业	2016	6007012015	5	1	并购	印度	印度2015	0.821485	0.0106515	0	0.694952	1993	0.336591	0.10573	3.09518e+09	1.25592e+08	3.27252e+08	8.39794e+08	162690	44208	1614.16	无	0	4.6455	3.20795	23	9.49069	8.92417	0.149551	0.000193726	0.821485	0.0106515	0.694952	0	0	0.336591
600701	ST工新	信息传输、软件和信息技术服务业	2016	6007012015	5	1	并购	美国	美国2015	3.28733	0.590301	1	3.92019	1993	0.336591	0.10573	3.09518e+09	1.25592e+08	3.27252e+08	8.39794e+08	162690	465765	56053.8	无	0	5.66817	4.74861	23	9.49069	8.92417	0.149551	0.000193726	3.28733	0.590301	3.92019	0	1	0.336591
600701	ST工新	信息传输、软件和信息技术服务业	2016	6007012015	5	1	并购	新加坡	新加坡2015	4.50211	4.54935	1	0.552442	1993	0.336591	0.10573	3.09518e+09	1.25592e+08	3.27252e+08	8.39794e+08	162690	65262	52239	无	0	4.81466	4.718	23	9.49069	8.92417	0.149551	0.000193726	4.50211	4.54935	0.552442	0	1	0.336591
600718	东软集团	信息传输、软件和信息技术服务业	2009	6007182008	5	1	并购	芬兰	芬兰2008	5.1469	5.00027	1	3.45155	1991	0.207826	0.05741	5592974892	287493149	321093940	3711345600	0	-1144	53395.5	无	0	#NUM!	4.72751	18	9.74764	9.56953	0.0774633	0	5.1469	5.00027	3.45155	0	1	0.207826
600718	东软集团	信息传输、软件和信息技术服务业	2009	6007182008	5	1	并购	芬兰	芬兰2008	5.1469	5.00027	1	3.45155	1991	0.207826	0.05741	5592974892	287493149	321093940	3711345600	0	-1144	53395.5	无	0	#NUM!	4.72751	18	9.74764	9.56953	0.0774633	0	5.1469	5.00027	3.45155	0	1	0.207826
600718	东软集团	信息传输、软件和信息技术服务业	2009	6007182008	5	1	并购	罗马尼亚	罗马尼亚2008	1.03462	0.31573	0	1.84406	1991	0.207826	0.05741	5592974892	287493149	321093940	3711345600	0	13909	10037	无	0	4.1433	4.00161	18	9.74764	9.56953	0.0774633	0	1.03462	0.31573	1.84406	0	0	0.207826
600718	东软集团	信息传输、软件和信息技术服务业	2010	6007182009	5	1	并购	德国	德国2009	3.95357	1.50554	1	1.89071	1991	0.237691	0.063762	6209047971	284584529	395903268	4166055393	11093162	24156	42446.8	无	0	4.38303	4.62784	19	9.79303	9.61973	0.0683103	0.00266275	3.95357	1.50554	1.89071	0	1	0.237691
600718	东软集团	信息传输、软件和信息技术服务业	2012	6007182011	5	1	并购	德国	德国2011	4.12079	1.50554	1	1.89071	1991	0.176069	0.054044	7925285114	497920161	428316641	5751249330	14453280	67514	46723.2	无	0	4.82939	4.66953	21	9.89901	9.75976	0.086576	0.00251307	4.12079	1.50554	1.89071	0	1	0.176069
600718	东软集团	信息传输、软件和信息技术服务业	2015	6007182014	5	1	设立	俄罗斯	俄罗斯2014	0.187496	0.626069	0	1.94362	1991	0.189567	0.070727	9622139524	663808375	680542671	7796331282	705506346	29152	14160.1	无	0	4.46467	4.15107	24	9.98327	9.89189	0.0851437	0.0904921	0.187496	0.626069	1.94362	0	0	0.189567
600718	东软集团	信息传输、软件和信息技术服务业	2011	6007182010	2	0	并购	以色列	以色列2010	2.06836	0.0579912	1	3.90981	1991	0.208438	0.056694	6858879805	391904135	388855100	4937696440	14652782	6335	31502	无	0	3.80175	4.49834	20	9.83625	9.69352	0.0793698	0.00296753	2.06836	0.0579912	3.90981	0	1	0.208438
600718	东软集团	信息传输、软件和信息技术服务业	2015	6007182014	3	0	并购	以色列	以色列2014	2.09977	0.0579912	1	3.90981	1991	0.189567	0.070727	9622139524	663808375	680542671	7796331282	705506346	6049	38890.1	无	0	3.78168	4.58984	24	9.98327	9.89189	0.0851437	0.0904921	2.09977	0.0579912	3.90981	0	1	0.189567
600718	东软集团	信息传输、软件和信息技术服务业	2010	6007182009	5	1	设立	阿联酋	阿联酋2009	0.973964	3.20017	1	0.9262	1991	0.237691	0.063762	6209047971	284584529	395903268	4166055393	11093162	4003	32905.1	无	0	3.60239	4.51726	19	9.79303	9.61973	0.0683103	0.00266275	0.973964	3.20017	0.9262	0	1	0.237691
600718	东软集团	信息传输、软件和信息技术服务业	2015	6007182014	5	1	设立	阿联酋	阿联酋2014	1.42013	3.20017	1	0.9262	1991	0.189567	0.070727	9622139524	663808375	680542671	7796331282	705506346	11072	44238.6	无	0	4.04423	4.6458	24	9.98327	9.89189	0.0851437	0.0904921	1.42013	3.20017	0.9262	0	1	0.189567
600718	东软集团	信息传输、软件和信息技术服务业	2011	6007182010	5	1	设立	瑞士	瑞士2010	5.09062	3.45107	1	2.38516	1991	0.208438	0.056694	6858879805	391904135	388855100	4937696440	14652782	28744	74223.4	无	0	4.45855	4.87054	20	9.83625	9.69352	0.0793698	0.00296753	5.09062	3.45107	2.38516	0	1	0.208438
600718	东软集团	信息传输、软件和信息技术服务业	2012	6007182011	5	1	设立	秘鲁	秘鲁2011	0.647517	0.995319	0	2.68247	1991	0.176069	0.054044	7925285114	497920161	428316641	5751249330	14453280	7665	5771.58	无	0	3.88451	3.7613	21	9.89901	9.75976	0.086576	0.00251307	0.647517	0.995319	2.68247	0	0	0.176069
600718	东软集团	信息传输、软件和信息技术服务业	2012	6007182011	5	1	并购	美国	美国2011	3.46084	0.590301	1	3.92019	1991	0.176069	0.054044	7925285114	497920161	428316641	5751249330	14453280	229862	49674.8	无	0	5.36147	4.69614	21	9.89901	9.75976	0.086576	0.00251307	3.46084	0.590301	3.92019	0	1	0.176069
600804	鹏博士	信息传输、软件和信息技术服务业	2014	6008042013	5	1	设立	美国	美国2013	3.42506	0.590301	1	3.92019	1985	0.512474	0.004319	1.23098e+10	1607944175	5.31603e+07	5.81835e+09	2.30186e+08	201393	52632.1	无	0	5.30404	4.72125	29	10.0903	9.7648	0.276358	0.0395621	3.42506	0.590301	3.92019	0	1	0.512474
600804	鹏博士	信息传输、软件和信息技术服务业	2014	6008042013	5	1	设立	韩国	韩国2013	2.04808	0.0821871	0	1.5066	1985	0.512474	0.004319	1.23098e+10	1607944175	5.31603e+07	5.81835e+09	2.30186e+08	12767	26192.4	无	0	4.10609	4.41817	29	10.0903	9.7648	0.276358	0.0395621	2.04808	0.0821871	1.5066	0	0	0.512474
601519	大智慧	信息传输、软件和信息技术服务业	2012	6015192011	5	1	并购	日本	日本2011	3.35523	2.43221	1	2.17218	2000	0.020836	0.000394	3.4062e+09	1.84695e+08	1.34169e+06	5.70829e+08	56014.5	-1758	48387.6	无	0	#NUM!	4.68473	12	9.53227	8.75651	0.323556	9.81283e-05	3.35523	2.43221	2.17218	0	1	0.020836
601519	大智慧	信息传输、软件和信息技术服务业	2013	6015192012	5	1	并购	新加坡	新加坡2012	4.44488	4.54935	1	0.552442	2000	0.154347	0.009573	3.08326e+09	2.69688e+08	2.9516e+07	4.70138e+08	1.83735e+08	57150	54584.9	无	0	4.75702	4.73707	13	9.48901	8.67223	0.573635	0.390809	4.44488	4.54935	0.552442	0	1	0.154347
601519	大智慧	信息传输、软件和信息技术服务业	2013	6015192012	5	1	并购	马来西亚	马来西亚2012	0.800575	1.26292	1	1.35953	2000	0.154347	0.009573	3.08326e+09	2.69688e+08	2.9516e+07	4.70138e+08	1.83735e+08	9239	10834.7	无	0	3.96562	4.03482	13	9.48901	8.67223	0.573635	0.390809	0.800575	1.26292	1.35953	0	1	0.154347
601519	大智慧	信息传输、软件和信息技术服务业	2013	6015192012	5	1	并购	泰国	泰国2012	0.449363	0.278253	0	1.98263	2000	0.154347	0.009573	3.08326e+09	2.69688e+08	2.9516e+07	4.70138e+08	1.83735e+08	16517	5915.22	无	0	4.21793	3.77197	13	9.48901	8.67223	0.573635	0.390809	0.449363	0.278253	1.98263	0	0	0.154347
601519	大智慧	信息传输、软件和信息技术服务业	2013	6015192012	5	1	并购	越南	越南2012	0.181022	0.290482	0	0.660532	2000	0.154347	0.009573	3.08326e+09	2.69688e+08	2.9516e+07	4.70138e+08	1.83735e+08	8368	1724.9	无	0	3.92262	3.23676	13	9.48901	8.67223	0.573635	0.390809	0.181022	0.290482	0.660532	0	0	0.154347
601519	大智慧	信息传输、软件和信息技术服务业	2013	6015192012	5	1	并购	印度	印度2012	0.844528	0.0106515	0	0.694952	2000	0.154347	0.009573	3.08326e+09	2.69688e+08	2.9516e+07	4.70138e+08	1.83735e+08	24196	1473.78	无	0	4.38374	3.16843	13	9.48901	8.67223	0.573635	0.390809	0.844528	0.0106515	0.694952	0	0	0.154347
601519	大智慧	信息传输、软件和信息技术服务业	2014	6015192013	5	1	并购	马来西亚	马来西亚2013	0.895801	1.26292	1	1.35953	2000	0.146189	0.044517	3.43394e+09	4.53593e+08	1.52868e+08	7.85624e+08	4.00082e+08	12115	10971.4	有	1	4.08332	4.04026	14	9.53579	8.89521	0.577366	0.509254	0.895801	1.26292	1.35953	1	1	0.146189
603000	人民网	信息传输、软件和信息技术服务业	2013	6030002012	5	1	设立	澳大利亚	澳大利亚2012	4.80924	1.76946	1	4.2745	2005	0.028164	0.006453	2.44484e+09	1.49847e+08	1.57771e+07	7.08024e+08	5.63999e+06	59574	68889.9	无	0	4.77506	4.83816	8	9.38825	8.85005	0.211642	0.00796582	4.80924	1.76946	4.2745	0	1	0.028164
603000	人民网	信息传输、软件和信息技术服务业	2012	6030002011	5	1	设立	俄罗斯	俄罗斯2011	0.22949	0.626069	0	1.94362	2005	0.0534105	0.0148739	8.68449e+08	9.4429e+07	1.08365e+07	4.97262e+08	0	36868	14187.2	无	0	4.56665	4.1519	7	8.93874	8.69659	0.189898	0	0.22949	0.626069	1.94362	0	0	0.0534105
603000	人民网	信息传输、软件和信息技术服务业	2011	6030002010	5	1	设立	韩国	韩国2010	2.02256	0.0821871	0	1.5066	2005	0.0633	0.0171	6.50872e+08	63518600	11101000	3.31662e+08	0	9497	22295.8	无	0	3.97759	4.34822	6	8.8135	8.5207	0.191516	0	2.02256	0.0821871	1.5066	0	0	0.0633
603000	人民网	信息传输、软件和信息技术服务业	2010	6030002009	5	1	设立	美国	美国2009	3.21217	0.590301	1	3.92019	2005	0.1873	0.0641	170343300	41613800	10915400	190324300	0	143604	46931.1	无	0	5.15717	4.67146	5	8.23133	8.27949	0.218647	0	3.21217	0.590301	3.92019	0	1	0.1873
603000	人民网	信息传输、软件和信息技术服务业	2013	6030002012	5	1	设立	美国	美国2012	3.51809	0.590301	1	3.92019	2005	0.028164	0.006453	2.44484e+09	1.49847e+08	1.57771e+07	7.08024e+08	5.63999e+06	199034	51319.2	无	0	5.29893	4.71028	8	9.38825	8.85005	0.211642	0.00796582	3.51809	0.590301	3.92019	0	1	0.028164
603000	人民网	信息传输、软件和信息技术服务业	2012	6030002011	5	1	设立	南非	南非2011	1.10711	0.0958631	1	6.1557	2005	0.0534105	0.0148739	8.68449e+08	9.4429e+07	1.08365e+07	4.97262e+08	0	4243	7971.65	无	0	3.62767	3.90155	7	8.93874	8.69659	0.189898	0	1.10711	0.0958631	6.1557	0	1	0.0534105
603000	人民网	信息传输、软件和信息技术服务业	2011	6030002010	5	1	设立	英国	英国2010	3.99847	2.25666	1	3.1882	2005	0.0633	0.0171	6.50872e+08	63518600	11101000	3.31662e+08	0	58200	38740.6	无	0	4.76492	4.58817	6	8.8135	8.5207	0.191516	0	3.99847	2.25666	3.1882	0	1	0.0633
603000	人民网	信息传输、软件和信息技术服务业	2015	6030002014	5	1	设立	瑞典	瑞典2014	5.20449	2.68903	1	4.71541	2005	0.040828	0.028586	3.51555e+09	2.87643e+08	1.00495e+08	1.58406e+09	6.39157e+07	4030	59136.7	无	0	3.60531	4.77186	10	9.54599	9.19977	0.181586	0.0403493	5.20449	2.68903	4.71541	0	1	0.040828
603000	人民网	信息传输、软件和信息技术服务业	2015	6030002014	5	1	设立	法国	法国2014	2.95698	0.521921	1	2.41647	2005	0.040828	0.028586	3.51555e+09	2.87643e+08	1.00495e+08	1.58406e+09	6.39157e+07	2669	42801.1	无	0	3.42635	4.63146	10	9.54599	9.19977	0.181586	0.0403493	2.95698	0.521921	2.41647	0	1	0.040828
603888	新华网	信息传输、软件和信息技术服务业	2015	6038882014	5	1	设立	荷兰	荷兰2014	4.98728	2.76478	1	3.9286	2000	0.0189182	0.002	1762830000	225370600	2776700	997533600	3.08266e+07	44974	52148.1	无	0	4.65296	4.71724	15	9.24621	8.99893	0.225928	0.0309028	4.98728	2.76478	3.9286	0	1	0.0189182
603888	新华网	信息传输、软件和信息技术服务业	2015	6038882014	5	1	设立	比利时	比利时2014	3.45636	1.36812	1	2.71491	2000	0.0189182	0.002	1762830000	225370600	2776700	997533600	3.08266e+07	-12390	47367.4	无	0	#NUM!	4.67548	15	9.24621	8.99893	0.225928	0.0309028	3.45636	1.36812	2.71491	0	1	0.0189182
002131	利欧股份	信息传输、软件和信息技术服务业	2010	0021312009	5	1	设立	美国	美国2009	3.21217	0.590301	1	3.92019	2001	0.371753	0.060966	7.48604e+08	2.91981e+07	4.56397e+07	8.48333e+08	2.9643e+07	143604	46931.1	无	0	5.15717	4.67146	9	8.87425	8.92857	0.0344182	0.0349426	3.21217	0.590301	3.92019	0	1	0.371753
002131	利欧股份	信息传输、软件和信息技术服务业	2010	0021312009	5	1	设立	意大利	意大利2009	1.78284	0.70076	0	2.1073	2001	0.371753	0.060966	7.48604e+08	2.91981e+07	4.56397e+07	8.48333e+08	2.9643e+07	20077	36743.4	无	0	4.3027	4.56518	9	8.87425	8.92857	0.0344182	0.0349426	1.78284	0.70076	2.1073	0	0	0.371753
600797	浙江网新	信息传输、软件和信息技术服务业	2010	6007972009	5	0	并购	日本	日本2009	3.02148	2.43221	1	2.17218	2001	0.119043	0.009436	3.90734e+09	1.26549e+08	3.6871e+07	4.85432e+09	1.45579e+06	11938	41081.7	无	0	4.07693	4.61365	9	9.59188	9.68613	0.0260694	0.000299897	3.02148	2.43221	2.17218	0	1	0.119043
300013	新宁物流	交通运输、仓储和邮政业	2013	3000132012	5	1	设立	新加坡	新加坡2012	4.44488	4.54935	1	0.552442	1997	0.247365	0.050103	4.76418e+08	1.39672e+07	2.387e+07	3.25911e+08	1.11686e+07	57150	54584.9	无	0	4.75702	4.73707	16	8.67799	8.5131	0.0428559	0.0342688	4.44488	4.54935	0.552442	0	1	0.247365
300013	新宁物流	交通运输、仓储和邮政业	2013	3000132012	5	1	设立	美国	美国2012	3.51809	0.590301	1	3.92019	1997	0.247365	0.050103	4.76418e+08	1.39672e+07	2.387e+07	3.25911e+08	1.11686e+07	199034	51319.2	无	0	5.29893	4.71028	16	8.67799	8.5131	0.0428559	0.0342688	3.51809	0.590301	3.92019	0	1	0.247365
300240	飞力达	交通运输、仓储和邮政业	2012	3002402011	3	0	设立	新加坡	新加坡2011	3.98096	4.54935	1	0.552442	1993	0.066827	0.049409	1.24146e+09	3.79446e+07	6.13389e+07	1.24403e+09	1.52741e+07	48329	53023.3	无	0	4.68421	4.72447	19	9.09393	9.09483	0.0305014	0.0122779	3.98096	4.54935	0.552442	0	1	0.066827
600018	上港集团	交通运输、仓储和邮政业	2015	6000182014	5	1	设立	新加坡	新加坡2014	4.36013	4.54935	1	0.552442	2005	0.378001	0.14516	9.42795e+10	3.51625e+06	1.36856e+10	2.87787e+10	1.84588e+08	68496	55634.6	无	0	4.83567	4.74535	10	10.9744	10.4591	0.000122182	0.00641404	4.36013	4.54935	0.552442	0	1	0.378001
600018	上港集团	交通运输、仓储和邮政业	2015	6000182014	5	1	设立	以色列	以色列2014	2.09977	0.0579912	1	3.90981	2005	0.378001	0.14516	9.42795e+10	3.51625e+06	1.36856e+10	2.87787e+10	1.84588e+08	6049	38890.1	无	0	3.78168	4.58984	10	10.9744	10.4591	0.000122182	0.00641404	2.09977	0.0579912	3.90981	0	1	0.378001
600026	中海发展	交通运输、仓储和邮政业	2010	6000262009	5	1	设立	新加坡	新加坡2009	3.73524	4.54935	1	0.552442	1988	0.545142	0.000581	3.39295e+10	3.89547e+07	1.97038e+07	8.9192e+09	6.09686e+06	24418	38751.7	无	0	4.38771	4.58829	22	10.5306	9.95033	0.00436751	0.000683565	3.73524	4.54935	0.552442	0	1	0.545142
600026	中远海发	交通运输、仓储和邮政业	2012	6000262011	5	1	设立	新加坡	新加坡2011	3.98096	4.54935	1	0.552442	1988	0.645688	0.000436	5.15888e+10	5.17346e+07	2.24721e+07	1.22906e+10	-6.86231e+06	48329	53023.3	有	1	4.68421	4.72447	24	10.7126	10.0896	0.00420929	0	3.98096	4.54935	0.552442	1	1	0.645688
600026	中远海发	交通运输、仓储和邮政业	2012	6000262011	3	0	设立	新加坡	新加坡2011	3.98096	4.54935	1	0.552442	1988	0.645688	0.000436	5.15888e+10	5.17346e+07	2.24721e+07	1.22906e+10	-6.86231e+06	48329	53023.3	有	1	4.68421	4.72447	24	10.7126	10.0896	0.00420929	0	3.98096	4.54935	0.552442	1	1	0.645688
600026	中远海发	交通运输、仓储和邮政业	2012	6000262011	5	1	设立	南非	南非2011	1.10711	0.0958631	1	6.1557	1988	0.645688	0.000436	5.15888e+10	5.17346e+07	2.24721e+07	1.22906e+10	-6.86231e+06	4243	7971.65	有	1	3.62767	3.90155	24	10.7126	10.0896	0.00420929	0	1.10711	0.0958631	6.1557	1	1	0.645688
600026	中远海发	交通运输、仓储和邮政业	2013	6000262012	5	1	设立	巴西	巴西2012	0.884427	1.11301	0	1.9189	1988	0.688394	0.000308	5.78605e+10	5.02555e+07	1.78001e+07	1.11566e+10	-4.58227e+06	76098	12157.5	无	0	4.88137	4.08484	25	10.7624	10.0475	0.00450454	0	0.884427	1.11301	1.9189	0	0	0.688394
600026	中远海发	交通运输、仓储和邮政业	2013	6000262012	3	0	设立	南非	南非2012	1.03494	0.0958631	1	6.1557	1988	0.688394	0.000308	5.78605e+10	5.02555e+07	1.78001e+07	1.11566e+10	-4.58227e+06	4559	7501.22	无	0	3.65887	3.87513	25	10.7624	10.0475	0.00450454	0	1.03494	0.0958631	6.1557	0	1	0.688394
600026	中远海发	交通运输、仓储和邮政业	2014	6000262013	3	0	设立	尼日利亚	尼日利亚2013	0.944808	1.2119	0	7.64079	1988	0.746662	0.000373	5.88425e+10	4.93092e+07	2.19366e+07	1.1392e+10	4.23226e+06	5608	2979.84	无	0	3.74881	3.47419	26	10.7697	10.0566	0.00432839	0.00037151	0.944808	1.2119	7.64079	0	0	0.746662
600798	宁波海运	交通运输、仓储和邮政业	2009	6007982008	5	1	设立	新加坡	新加坡2008	3.96603	4.54935	1	0.552442	1988	0.188835	0.629209	6.86602e+09	1.35966e+06	4.32016e+09	1.46699e+09	1.75499e+06	11798	39638.2	无	0	4.07181	4.59811	21	9.83671	9.16643	0.000926835	0.00119632	3.96603	4.54935	0.552442	0	1	0.188835
600798	宁波海运	交通运输、仓储和邮政业	2010	6007982009	5	1	设立	西班牙	西班牙2009	2.51694	0.0579912	0	2.32982	1988	0.256087	0.624874	6.81973e+09	0	4.26147e+09	8.95508e+08	0	10407	32378.8	无	0	4.01733	4.51026	22	9.83377	8.95207	0	0	2.51694	0.0579912	2.32982	0	0	0.256087
600798	宁波海运	交通运输、仓储和邮政业	2011	6007982010	5	1	设立	新加坡	新加坡2010	3.94593	4.54935	1	0.552442	1988	0.284737	0.602391	6926548836	0	4.17249e+09	1.22858e+09	365000	55076	46549	有	1	4.74096	4.66791	23	9.84052	9.0894	0	0.000297091	3.94593	4.54935	0.552442	1	1	0.284737
600029	南方航空	交通运输、仓储和邮政业	2010	6000292009	5	1		澳大利亚	澳大利亚2009	4.49857	1.76946	1	4.2745	1995	0.667043	0.007959	94736000000	4256000000	754000000	56043000000	-30000000	26554	46456.6	无	0	4.42413	4.66705	15	10.9765	10.7485	0.0759417	0	4.49857	1.76946	4.2745	0	1	0.667043
600221	海南航空	交通运输、仓储和邮政业	2011	6002212010	5	1		比利时	比利时2010	3.70302	1.36812	1	2.71491	1993	0.419061	0.002794	71552795000	1091760000	199911000	21706147000	530000	43231	44240.6	无	0	4.6358	4.64582	18	10.8546	10.3366	0.0502973	2.4417e-05	3.70302	1.36812	2.71491	0	1	0.419061
600645	中源协和	科学研究和技术服务业	2015	6006452014	5	1	设立	美国	美国2014	3.18229	0.590301	1	3.92019	1995	0.103933	0.027735	2.41688e+09	9.82429e+07	6.70315e+07	4.76865e+08	3.73106e+07	201734	54447.3	无	0	5.30478	4.73598	20	9.38326	8.6784	0.206018	0.0782415	3.18229	0.590301	3.92019	0	1	0.103933
600645	中源协和	科学研究和技术服务业	2016	6006452015	5	1	设立	美国	美国2015	3.28733	0.590301	1	3.92019	1995	0.156672	0.036427	2.81615e+09	1.24516e+08	1.02584e+08	7.08995e+08	4.49911e+07	465765	56053.8	有	1	5.66817	4.74861	21	9.44966	8.85064	0.175624	0.0634576	3.28733	0.590301	3.92019	1	1	0.156672
600645	中源协和	科学研究和技术服务业	2016	6006452015	5	1	设立	美国	美国2015	3.28733	0.590301	1	3.92019	1995	0.156672	0.036427	2.81615e+09	1.24516e+08	1.02584e+08	7.08995e+08	4.49911e+07	465765	56053.8	有	1	5.66817	4.74861	21	9.44966	8.85064	0.175624	0.0634576	3.28733	0.590301	3.92019	1	1	0.156672
002738	中矿资源	科学研究和技术服务业	2014	0027382013	5	1	设立	刚果金	刚果金2013	0.629109	#N/A	0	6.42028	1999	0.326459	0.0416895	597999642	1.22825e+06	2.49303e+07	3.29996e+08	9561400	3312	450.316	无	0	3.52009	2.65352	15	8.7767	8.51851	0.003722	0.0289743	0.629109	#N/A	6.42028	0	0	#N/A
002738	中矿资源	科学研究和技术服务业	2015	0027382014	5	1	设立	阿尔巴尼亚	阿尔巴尼亚2014	0.827878	0.290482	0	5.03308	1999	0.222574	0.098301	7.9837e+08	1.60627e+06	7.84809e+07	3.08336e+08	9561400	1110	4594.97	无	0	3.04532	3.66228	16	8.9022	8.48902	0.00520949	0.0310097	0.827878	0.290482	5.03308	0	0	0.222574
002738	中矿资源	科学研究和技术服务业	2015	0027382014	5	1	设立	印度尼西亚	印度尼西亚2014	0.570206	0.00473398	0	0.553359	1999	0.222574	0.098301	7.9837e+08	1.60627e+06	7.84809e+07	3.08336e+08	9561400	21866	3499.59	无	0	4.33977	3.54402	16	8.9022	8.48902	0.00520949	0.0310097	0.570206	0.00473398	0.553359	0	0	0.222574
300284	苏交科	科学研究和技术服务业	2015	3002842014	5	1	设立	马来西亚	马来西亚2014	0.98081	1.26292	1	1.35953	1978	0.058582	0.015416	4.29508e+09	6.71425e+07	6.62149e+07	2.16279e+09	9.1865e+07	10877	11306	无	0	4.03651	4.05331	37	9.63297	9.33501	0.0310444	0.0424752	0.98081	1.26292	1.35953	0	1	0.058582
300284	苏交科	科学研究和技术服务业	2016	3002842015	5	1	设立	斯里兰卡	斯里兰卡2015	0.480224	0.0106515	0	1.63277	1978	0.05993	0.01365	5.44568e+09	7.7922e+07	7.43309e+07	2.56257e+09	1.19975e+08	681	3973.74	无	0	2.83315	3.5992	38	9.73605	9.40868	0.0304078	0.0468182	0.480224	0.0106515	1.63277	0	0	0.05993
300284	苏交科	科学研究和技术服务业	2016	3002842015	5	1	并购	美国	美国2015	3.28733	0.590301	1	3.92019	1978	0.05993	0.01365	5.44568e+09	7.7922e+07	7.43309e+07	2.56257e+09	1.19975e+08	465765	56053.8	无	0	5.66817	4.74861	38	9.73605	9.40868	0.0304078	0.0468182	3.28733	0.590301	3.92019	0	1	0.05993
300284	苏交科	科学研究和技术服务业	2016	3002842015	5	1	并购	西班牙	西班牙2015	2.09403	0.0579912	0	2.32982	1978	0.05993	0.01365	5.44568e+09	7.7922e+07	7.43309e+07	2.56257e+09	1.19975e+08	19560	25865.4	无	0	4.29137	4.41272	38	9.73605	9.40868	0.0304078	0.0468182	2.09403	0.0579912	2.32982	0	0	0.05993
600629	华建集团	科学研究和技术服务业	2014	6006292013	5	1	并购	美国	美国2013	3.42506	0.590301	1	3.92019	1998	0.411202	0.069292	1.56383e+09	2.02312e+07	1.08361e+08	3.80847e+08	1.95868e+07	201393	52632.1	无	0	5.30404	4.72125	16	9.19419	8.58075	0.0531217	0.0514297	3.42506	0.590301	3.92019	0	1	0.411202
600629	华建集团	科学研究和技术服务业	2014	6006292013	5	1	并购	美国	美国2013	3.42506	0.590301	1	3.92019	1998	0.411202	0.069292	1.56383e+09	2.02312e+07	1.08361e+08	3.80847e+08	1.95868e+07	201393	52632.1	无	0	5.30404	4.72125	16	9.19419	8.58075	0.0531217	0.0514297	3.42506	0.590301	3.92019	0	1	0.411202
600629	华建集团	科学研究和技术服务业	2014	6006292013	5	1	并购	美国	美国2013	3.42506	0.590301	1	3.92019	1998	0.411202	0.069292	1.56383e+09	2.02312e+07	1.08361e+08	3.80847e+08	1.95868e+07	201393	52632.1	无	0	5.30404	4.72125	16	9.19419	8.58075	0.0531217	0.0514297	3.42506	0.590301	3.92019	0	1	0.411202
600629	华建集团	科学研究和技术服务业	2014	6006292013	5	1	并购	印度	印度2013	0.856663	0.0106515	0	0.694952	1998	0.411202	0.069292	1.56383e+09	2.02312e+07	1.08361e+08	3.80847e+08	1.95868e+07	28199	1503.52	无	0	4.45023	3.17711	16	9.19419	8.58075	0.0531217	0.0514297	0.856663	0.0106515	0.694952	0	0	0.411202
002306	中科云网	住宿和餐饮业	2013	0023062012	5	1	设立	澳大利亚	澳大利亚2012	4.80924	1.76946	1	4.2745	1999	0.157749	0.003071	2.1933e+09	6.02181e+08	6.73649e+06	1.36397e+09	1139678	59574	68889.9	无	0	4.77506	4.83816	14	9.3411	9.13481	0.441491	0.000835558	4.80924	1.76946	4.2745	0	1	0.157749
600754	锦江股份	住宿和餐饮业	2015	6007542014	5	1	并购	卢森堡	卢森堡2014	5.04706	3.49381	1	2.20466	1993	0.245818	0.021078	1.13625e+10	1.53667e+09	2.39495e+08	2.9131e+09	-599669	22747	117454	无	0	4.35692	5.06987	22	10.0555	9.46436	0.527501	0	5.04706	3.49381	2.20466	0	1	0.245818
600754	锦江股份	住宿和餐饮业	2015	6007542014	5	1	并购	法国	法国2014	2.95698	0.521921	1	2.41647	1993	0.245818	0.021078	1.13625e+10	1.53667e+09	2.39495e+08	2.9131e+09	-599669	2669	42801.1	无	0	3.42635	4.63146	22	10.0555	9.46436	0.527501	0	2.95698	0.521921	2.41647	0	1	0.245818
600754	锦江股份	住宿和餐饮业	2015	6007542014	5	1	并购	法国	法国2014	2.95698	0.521921	1	2.41647	1993	0.245818	0.021078	1.13625e+10	1.53667e+09	2.39495e+08	2.9131e+09	-599669	2669	42801.1	无	0	3.42635	4.63146	22	10.0555	9.46436	0.527501	0	2.95698	0.521921	2.41647	0	1	0.245818
600754	锦江股份	住宿和餐饮业	2015	6007542014	5	1	并购	法国	法国2014	2.95698	0.521921	1	2.41647	1993	0.245818	0.021078	1.13625e+10	1.53667e+09	2.39495e+08	2.9131e+09	-599669	2669	42801.1	无	0	3.42635	4.63146	22	10.0555	9.46436	0.527501	0	2.95698	0.521921	2.41647	0	1	0.245818
300023	宝德股份	租赁和商务服务业	2013	3000232012	5	1	设立	美国	美国2012	3.51809	0.590301	1	3.92019	2001	0.018872	0.062968	3.77741e+08	9.46323e+06	2.37856e+07	6.36844e+07	1.52728e+07	199034	51319.2	无	0	5.29893	4.71028	12	8.57719	7.80403	0.148596	0.23982	3.51809	0.590301	3.92019	0	1	0.018872
000796	凯撒旅游	租赁和商务服务业	2015	0007962014	5	1	并购	德国	德国2014	4.52375	1.50554	1	1.89071	1993	0.147778	0.030739	1.26675e+09	8.8678e+07	3.89382e+07	5.93921e+08	0	4863	48102.4	无	0	3.6869	4.68217	22	9.10269	8.77373	0.149309	0	4.52375	1.50554	1.89071	0	1	0.147778
000796	凯撒旅游	租赁和商务服务业	2015	0007962014	5	1	并购	英国	英国2014	4.11928	2.25666	1	3.1882	1993	0.147778	0.030739	1.26675e+09	8.8678e+07	3.89382e+07	5.93921e+08	0	24690	46615.4	无	0	4.39252	4.66853	22	9.10269	8.77373	0.149309	0	4.11928	2.25666	3.1882	0	1	0.147778
000796	凯撒旅游	租赁和商务服务业	2015	0007962014	5	1	并购	美国	美国2014	3.18229	0.590301	1	3.92019	1993	0.147778	0.030739	1.26675e+09	8.8678e+07	3.89382e+07	5.93921e+08	0	201734	54447.3	无	0	5.30478	4.73598	22	9.10269	8.77373	0.149309	0	3.18229	0.590301	3.92019	0	1	0.147778
000796	凯撒旅游	租赁和商务服务业	2016	0007962015	5	1	并购	英国	英国2015	4.32156	2.25666	1	3.1882	1993	0.062245	0.023089	3.53651e+09	3.69385e+08	8.16557e+07	4.9345e+09	2.71901e+07	32720	44162.4	有	1	4.51481	4.64505	23	9.54858	9.69324	0.0748576	0.0055102	4.32156	2.25666	3.1882	1	1	0.062245
300269	联建光电	租赁和商务服务业	2009	3002692008	5	1	设立	美国	美国2008	3.43182	0.590301	1	3.92019	2003	0.0106063	0.0112179	1.872e+08	7.30755e+06	2100000	1.84107e+08	8070000	306366	48341.2	有	1	5.48624	4.68432	6	8.27231	8.26507	0.0396918	0.0438331	3.43182	0.590301	3.92019	1	1	#N/A
300269	联建光电	租赁和商务服务业	2016	3002692015	5	1		荷兰	荷兰2015	4.92352	2.76478	1	3.9286	2003	0.067036	0.016437	3.25962e+09	1.77075e+08	5.35785e+07	1.5226e+09	6.96461e+07	69565	44332.1	无	0	4.84239	4.64672	13	9.51317	9.18258	0.116298	0.0457416	4.92352	2.76478	3.9286	0	1	0.067036
600415	小商品城	租赁和商务服务业	2009	6004152008	5	1	设立	德国	德国2008	3.91556	1.50554	1	1.89071	1982	0.307752	0.32227	1.20969e+10	1.19752e+08	3.89847e+09	2.64002e+09	0	8109	46519.1	无	0	3.90897	4.66763	27	10.0827	9.42161	0.0453602	0	3.91556	1.50554	1.89071	0	1	0.307752
000415	渤海金控	租赁和商务服务业	2013	0004152012	5	1	并购	新加坡	新加坡2012	4.44488	4.54935	1	0.552442	1993	0.281592	0.002503	3.00026e+10	3.4334e+07	7.50843e+07	2.49184e+09	-2.1518e+07	57150	54584.9	无	0	4.75702	4.73707	20	10.4772	9.39652	0.0137786	0	4.44488	4.54935	0.552442	0	1	0.281592
000415	渤海金控	租赁和商务服务业	2015	0004152014	4	0	并购	英国	英国2014	4.11928	2.25666	1	3.1882	1993	0.403033	0.000694	67720684000	58599000	46971000	6851955000	-11623000	24690	46615.4	为	0	4.39252	4.66853	22	10.8307	9.83581	0.00855216	0	4.11928	2.25666	3.1882	0	1	0.403033
000415	渤海金控	租赁和商务服务业	2016	0004152015	5	1	并购	爱尔兰	爱尔兰2015	4.28658	2.50428	1	3.46542	1993	0.362893	0.004915	131900896000	58525000	648320000	9659023000	2593000	215791	60513.6	无	0	5.33403	4.78185	23	11.1202	9.98493	0.0060591	0.000268454	4.28658	2.50428	3.46542	0	1	0.362893
002183	怡亚通	租赁和商务服务业	2010	0021832009	5	1	设立	新加坡	新加坡2009	3.73524	4.54935	1	0.552442	2004	0.022887	0.009313	9184100680	16295202	85527338	2649009481	779310	24418	38751.7	无	0	4.38771	4.58829	6	9.96304	9.42308	0.00615143	0.000294189	3.73524	4.54935	0.552442	0	1	0.022887
002183	怡亚通	租赁和商务服务业	2010	0021832009	4	0	设立	新加坡	新加坡2009	3.73524	4.54935	1	0.552442	2004	0.022887	0.009313	9184100680	16295202	85527338	2649009481	779310	24418	38751.7	无	0	4.38771	4.58829	6	9.96304	9.42308	0.00615143	0.000294189	3.73524	4.54935	0.552442	0	1	0.022887
002183	怡亚通	租赁和商务服务业	2010	0021832009	4	0	设立	新加坡	新加坡2009	3.73524	4.54935	1	0.552442	2004	0.022887	0.009313	9184100680	16295202	85527338	2649009481	779310	24418	38751.7	无	0	4.38771	4.58829	6	9.96304	9.42308	0.00615143	0.000294189	3.73524	4.54935	0.552442	0	1	0.022887
002183	怡亚通	租赁和商务服务业	2010	0021832009	4	0	设立	马来西亚	马来西亚2009	0.574709	1.26292	1	1.35953	2004	0.022887	0.009313	9184100680	16295202	85527338	2649009481	779310	1453	7312	无	0	3.16227	3.86404	6	9.96304	9.42308	0.00615143	0.000294189	0.574709	1.26292	1.35953	0	1	0.022887
002183	怡亚通	租赁和商务服务业	2010	0021832009	4	0	设立	新加坡	新加坡2009	3.73524	4.54935	1	0.552442	2004	0.022887	0.009313	9184100680	16295202	85527338	2649009481	779310	24418	38751.7	无	0	4.38771	4.58829	6	9.96304	9.42308	0.00615143	0.000294189	3.73524	4.54935	0.552442	0	1	0.022887
002183	怡亚通	租赁和商务服务业	2013	0021832012	5	1	设立	马来西亚	马来西亚2012	0.800575	1.26292	1	1.35953	2004	0.044941	0.014398	10464786119	72054944	150667828	7483796229	14837997	9239	10834.7	有	1	3.96562	4.03482	9	10.0197	9.87412	0.00962813	0.00198268	0.800575	1.26292	1.35953	1	1	0.044941
002183	怡亚通	租赁和商务服务业	2012	0021832011	4	0	设立	澳大利亚	澳大利亚2011	4.82744	1.76946	1	4.2745	2004	0.018692	0.01142	12859506971	63034739	146857113	6974781627	-235936	58908	68227.6	无	0	4.77017	4.83396	8	10.1092	9.84353	0.00903752	0	4.82744	1.76946	4.2745	0	1	0.018692
002183	怡亚通	租赁和商务服务业	2010	0021832009	4	0	设立	新加坡	新加坡2009	3.73524	4.54935	1	0.552442	2004	0.022887	0.009313	9184100680	16295202	85527338	2649009481	779310	24418	38751.7	无	0	4.38771	4.58829	6	9.96304	9.42308	0.00615143	0.000294189	3.73524	4.54935	0.552442	0	1	0.022887
002183	怡亚通	租赁和商务服务业	2013	0021832012	5	1	设立	新加坡	新加坡2012	4.44488	4.54935	1	0.552442	2004	0.044941	0.014398	10464786119	72054944	150667828	7483796229	14837997	57150	54584.9	有	1	4.75702	4.73707	9	10.0197	9.87412	0.00962813	0.00198268	4.44488	4.54935	0.552442	1	1	0.044941
002183	怡亚通	租赁和商务服务业	2013	0021832012	5	1	设立	泰国	泰国2012	0.449363	0.278253	0	1.98263	2004	0.044941	0.014398	10464786119	72054944	150667828	7483796229	14837997	16517	5915.22	有	1	4.21793	3.77197	9	10.0197	9.87412	0.00962813	0.00198268	0.449363	0.278253	1.98263	1	0	0.044941
002183	怡亚通	租赁和商务服务业	2012	0021832011	4	0	设立	新加坡	新加坡2011	3.98096	4.54935	1	0.552442	2004	0.018692	0.01142	12859506971	63034739	146857113	6974781627	-235936	48329	53023.3	无	0	4.68421	4.72447	8	10.1092	9.84353	0.00903752	0	3.98096	4.54935	0.552442	0	1	0.018692
002183	怡亚通	租赁和商务服务业	2013	0021832012	5	1	设立	新加坡	新加坡2012	4.44488	4.54935	1	0.552442	2004	0.044941	0.014398	10464786119	72054944	150667828	7483796229	14837997	57150	54584.9	有	1	4.75702	4.73707	9	10.0197	9.87412	0.00962813	0.00198268	4.44488	4.54935	0.552442	1	1	0.044941
002183	怡亚通	租赁和商务服务业	2013	0021832012	4	0	设立	新加坡	新加坡2012	4.44488	4.54935	1	0.552442	2004	0.044941	0.014398	10464786119	72054944	150667828	7483796229	14837997	57150	54584.9	有	1	4.75702	4.73707	9	10.0197	9.87412	0.00962813	0.00198268	4.44488	4.54935	0.552442	1	1	0.044941
002183	怡亚通	租赁和商务服务业	2009	0021832008	5	1	设立	美国	美国2008	3.43182	0.590301	1	3.92019	2004	0.01054	0.010946	5123224950	14705478	56076657	2873174496	975382	306366	48341.2	无	0	5.48624	4.68432	5	9.70954	9.45836	0.0051182	0.000339479	3.43182	0.590301	3.92019	0	1	0.01054
002183	怡亚通	租赁和商务服务业	2010	0021832009	5	1	设立	美国	美国2009	3.21217	0.590301	1	3.92019	2004	0.022887	0.009313	9184100680	16295202	85527338	2649009481	779310	143604	46931.1	无	0	5.15717	4.67146	6	9.96304	9.42308	0.00615143	0.000294189	3.21217	0.590301	3.92019	0	1	0.022887
002210	飞马国际	租赁和商务服务业	2015	0022102014	5	0	并购	新加坡	新加坡2014	4.36013	4.54935	1	0.552442	1998	0.002227	2.1e-05	1.70567e+10	1.42196e+07	362524	3.21191e+10	1.50769e+07	68496	55634.6	无	0	4.83567	4.74535	17	10.2319	10.5068	0.000442716	0.000469406	4.36013	4.54935	0.552442	0	1	0.002227
600057	象屿股份	租赁和商务服务业	2014	6000572013	5	1	设立	新西兰	新西兰2013	5.74153	4.45204	1	4.15308	1995	0.022116	0.026536	1.32064e+10	4.99313e+08	3.50441e+08	3.54023e+10	-1.48267e+06	1862	42447.8	无	0	3.26998	4.62786	19	10.1208	10.549	0.014104	0	5.74153	4.45204	4.15308	0	1	0.022116
600057	象屿股份	租赁和商务服务业	2014	6000572013	3	0	设立	美国	美国2013	3.42506	0.590301	1	3.92019	1995	0.022116	0.026536	1.32064e+10	4.99313e+08	3.50441e+08	3.54023e+10	-1.48267e+06	201393	52632.1	无	0	5.30404	4.72125	19	10.1208	10.549	0.014104	0	3.42506	0.590301	3.92019	0	1	0.022116
600057	象屿股份	租赁和商务服务业	2014	6000572013	3	0	设立	新西兰	新西兰2013	5.74153	4.45204	1	4.15308	1995	0.022116	0.026536	1.32064e+10	4.99313e+08	3.50441e+08	3.54023e+10	-1.48267e+06	1862	42447.8	无	0	3.26998	4.62786	19	10.1208	10.549	0.014104	0	5.74153	4.45204	4.15308	0	1	0.022116
600057	象屿股份	租赁和商务服务业	2016	6000572015	5	1	并购	新西兰	新西兰2015	5.77601	4.45204	1	4.15308	1995	0.13029	0.036667	2.6098e+10	9.87139e+08	9.56945e+08	5.99233e+10	-31127.2	-245	38294.3	无	0	#NUM!	4.58313	21	10.4166	10.7776	0.0164734	0	5.77601	4.45204	4.15308	0	1	0.13029
600057	象屿股份	租赁和商务服务业	2016	6000572015	4	0	设立	美国	美国2015	3.28733	0.590301	1	3.92019	1995	0.13029	0.036667	2.6098e+10	9.87139e+08	9.56945e+08	5.99233e+10	-31127.2	465765	56053.8	无	0	5.66817	4.74861	21	10.4166	10.7776	0.0164734	0	3.28733	0.590301	3.92019	0	1	0.13029
601888	中国国旅	租赁和商务服务业	2011	6018882010	5	1	设立	西班牙	西班牙2010	2.52798	0.0579912	0	2.32982	1958	0.083976	0.007413	6.48173e+09	6.85283e+08	4.80478e+07	9.60762e+09	7.71471e+06	39873	30719.8	无	0	4.60068	4.48742	53	9.81169	9.98262	0.071327	0.000802977	2.52798	0.0579912	2.32982	0	0	0.083976
601888	中国国旅	租赁和商务服务业	2011	6018882010	5	1	设立	比利时	比利时2010	3.70302	1.36812	1	2.71491	1958	0.083976	0.007413	6.48173e+09	6.85283e+08	4.80478e+07	9.60762e+09	7.71471e+06	43231	44240.6	无	0	4.6358	4.64582	53	9.81169	9.98262	0.071327	0.000802977	3.70302	1.36812	2.71491	0	1	0.083976
601888	中国国旅	租赁和商务服务业	2011	6018882010	5	1	设立	加拿大	加拿大2010	4.67918	2.18828	1	3.30673	1958	0.083976	0.007413	6.48173e+09	6.85283e+08	4.80478e+07	9.60762e+09	7.71471e+06	28400	47279.4	无	0	4.45332	4.67467	53	9.81169	9.98262	0.071327	0.000802977	4.67918	2.18828	3.30673	0	1	0.083976
601888	中国国旅	租赁和商务服务业	2010	6018882009	5	1	设立	丹麦	丹麦2009	5.4638	2.22234	1	4.97454	1958	0.082889	0.007439	5.49936e+09	4.74822e+08	4.09092e+07	6.06451e+09	2.71878e+06	3917	58156.7	无	0	3.59295	4.7646	52	9.74031	9.7828	0.0782953	0.00044831	5.4638	2.22234	4.97454	0	1	0.082889
601888	中国国旅	租赁和商务服务业	2010	6018882009	5	1	设立	荷兰	荷兰2009	4.64755	2.76478	1	3.9286	1958	0.082889	0.007439	5.49936e+09	4.74822e+08	4.09092e+07	6.06451e+09	2.71878e+06	36042	51757	无	0	4.55681	4.71397	52	9.74031	9.7828	0.0782953	0.00044831	4.64755	2.76478	3.9286	0	1	0.082889
600030	中信证券	金融业	2012	6000302011	5	1	并购	荷兰	荷兰2011	5.14133	2.76478	1	3.9286	1995	0.017848	0.000936	1.4828e+11		#N/A	2.50332e+10	0	24368	53550.9	无	0	4.38682	4.72877	17	11.1711	10.3985	0	0	5.14133	2.76478	3.9286	0	1	0.017848
600695	绿庭投资	金融业	2016	6006952015	5	1	设立	美国	美国2015	3.28733	0.590301	1	3.92019	1994	0.068947	0.037293	1.28196e+09	1.00621e+07	4.78082e+07	2.42169e+08	730126	465765	56053.8	无	0	5.66817	4.74861	22	9.10788	8.38412	0.0415499	0.00301494	3.28733	0.590301	3.92019	0	1	0.068947
600695	绿庭投资	金融业	2016	6006952015	5	1	并购	美国	美国2015	3.28733	0.590301	1	3.92019	1994	0.068947	0.037293	1.28196e+09	1.00621e+07	4.78082e+07	2.42169e+08	730126	465765	56053.8	无	0	5.66817	4.74861	22	9.10788	8.38412	0.0415499	0.00301494	3.28733	0.590301	3.92019	0	1	0.068947
600695	绿庭投资	金融业	2016	6006952015	5	1	设立	美国	美国2015	3.28733	0.590301	1	3.92019	1994	0.068947	0.037293	1.28196e+09	1.00621e+07	4.78082e+07	2.42169e+08	730126	465765	56053.8	无	0	5.66817	4.74861	22	9.10788	8.38412	0.0415499	0.00301494	3.28733	0.590301	3.92019	0	1	0.068947
600695	绿庭投资	金融业	2016	6006952015	5	1	设立	美国	美国2015	3.28733	0.590301	1	3.92019	1994	0.068947	0.037293	1.28196e+09	1.00621e+07	4.78082e+07	2.42169e+08	730126	465765	56053.8	无	0	5.66817	4.74861	22	9.10788	8.38412	0.0415499	0.00301494	3.28733	0.590301	3.92019	0	1	0.068947
600695	绿庭投资	金融业	2016	6006952015	5	1	设立	德国	德国2015	4.40261	1.50554	1	1.89071	1994	0.068947	0.037293	1.28196e+09	1.00621e+07	4.78082e+07	2.42169e+08	730126	33276	41686.2	无	0	4.52213	4.61999	22	9.10788	8.38412	0.0415499	0.00301494	4.40261	1.50554	1.89071	0	1	0.068947
600837	海通证券	金融业	2013	6008372012	4	0	并购	新加坡	新加坡2012	4.44488	4.54935	1	0.552442	1988	0.00735	0.002408	1.26346e+11		3.04219e+08	9.14088e+09	1.83318e+07	57150	54584.9	无	0	4.75702	4.73707	25	11.1016	9.96099	0	0.00200547	4.44488	4.54935	0.552442	0	1	0.00735
600837	海通证券	金融业	2015	6008372014	5	1	并购	英国	英国2014	4.11928	2.25666	1	3.1882	1988	0.002959	0.000761	3.52622e+11		2.68429e+08	1.79847e+09	4.54727e+07	24690	46615.4	无	0	4.39252	4.66853	27	11.5473	9.2549	0	0.0252841	4.11928	2.25666	3.1882	0	1	0.002959
600837	海通证券	金融业	2015	6008372014	5	1	并购	葡萄牙	葡萄牙2014	2.48913	0.0757437	1	3.46629	1988	0.002959	0.000761	3.52622e+11		2.68429e+08	1.79847e+09	4.54727e+07	2999	22074.8	无	0	3.47698	4.3439	27	11.5473	9.2549	0	0.0252841	2.48913	0.0757437	3.46629	0	1	0.002959
600837	海通证券	金融业	2016	6008372015	4	0	并购	澳大利亚	澳大利亚2015	4.45505	1.76946	1	4.2745	1988	0.001966	0.000727	5.76449e+11		4.19075e+08	3.80863e+10	1.13726e+08	20463	51352.2	无	0	4.31097	4.71056	28	11.7608	10.5808	0	0.00298601	4.45505	1.76946	4.2745	0	1	0.001966
600837	海通证券	金融业	2016	6008372015	4	0	并购	澳大利亚	澳大利亚2015	4.45505	1.76946	1	4.2745	1988	0.001966	0.000727	5.76449e+11		4.19075e+08	3.80863e+10	1.13726e+08	20463	51352.2	无	0	4.31097	4.71056	28	11.7608	10.5808	0	0.00298601	4.45505	1.76946	4.2745	0	1	0.001966
600999	国泰君安	金融业	2014	6009992013	5	1	设立	新加坡	新加坡2013	4.43953	4.54935	1	0.552442	1999	0.004192	0.000289	8.31572e+10	143410400	2.40599e+07	9008929500	0	66067	55557.4	无	0	4.81998	4.74474	15	10.9199	9.95467	0.0159187	0	4.43953	4.54935	0.552442	0	1	0.004192
601211	国泰君安	金融业	2013	6012112012	5	1	设立	英国	英国2012	4.01981	2.25666	1	3.1882	1999	0.18228	0.0171174	2.00425e+09	2.29322e+08	3.43074e+07	4.82923e+09	24541700	55446	41621	无	0	4.74387	4.61931	14	9.30195	9.68388	0.0474863	0.00508191	4.01981	2.25666	3.1882	0	1	0.18228
601211	国泰君安	金融业	2014	6012112013	4	0	设立	新加坡	新加坡2013	4.43953	4.54935	1	0.552442	1999	0.153274	0.022133	2.1626e+09	2.93323e+08	4.78649e+07	5.60753e+09	21398300	66067	55557.4	无	0	4.81998	4.74474	15	9.33498	9.74877	0.0523088	0.00381599	4.43953	4.54935	0.552442	0	1	0.153274
601211	国泰君安	金融业	2016	6012112015	5	1	设立	新加坡	新加坡2015	4.50211	4.54935	1	0.552442	1999	0.006462	0.004828	454342387249	174820109	2193741685	37596630401	45798197	65262	52239	有	1	4.81466	4.718	17	11.6574	10.5751	0.00464989	0.00121815	4.50211	4.54935	0.552442	1	1	0.006462
601211	国泰君安	金融业	2016	6012112015	5	1	设立	美国	美国2015	3.28733	0.590301	1	3.92019	1999	0.006462	0.004828	454342387249	174820109	2193741685	37596630401	45798197	465765	56053.8	有	1	5.66817	4.74861	17	11.6574	10.5751	0.00464989	0.00121815	3.28733	0.590301	3.92019	1	1	0.006462
601211	国泰君安	金融业	2016	6012112015	5	1	设立	美国	美国2015	3.28733	0.590301	1	3.92019	1999	0.006462	0.004828	454342387249	174820109	2193741685	37596630401	45798197	465765	56053.8	有	1	5.66817	4.74861	17	11.6574	10.5751	0.00464989	0.00121815	3.28733	0.590301	3.92019	1	1	0.006462
601288	农业银行	金融业	2014	6012882013	5	1	设立	卢森堡	卢森堡2013	5.38058	3.49381	1	2.20466	1951	0.01036	0.001819	14562102000000	45750000000	26484000000	462625000000	545000000	19616	112949	无	0	4.29261	5.05288	63	13.1632	11.6652	0.0988922	0.00117806	5.38058	3.49381	2.20466	0	1	0.01036
601288	农业银行	金融业	2015	6012882014	3	0	设立	刚果金	刚果金2014	0.753811	#N/A	0	6.42028	1951	0.0097	0.001635	15974152000000	49195000000	26117000000	520858000000	-7000000	2098	479.578	无	0	3.32181	2.68086	64	13.2034	11.7167	0.0944499	0	0.753811	#N/A	6.42028	0	0	0.0097
601288	农业银行	金融业	2014	6012882013	5	1	设立	俄罗斯	俄罗斯2013	0.156414	0.626069	0	1.94362	1951	0.01036	0.001819	14562102000000	45750000000	26484000000	462625000000	545000000	53397	15558.8	无	0	4.72752	4.19198	63	13.1632	11.6652	0.0988922	0.00117806	0.156414	0.626069	1.94362	0	0	0.01036
601288	农业银行	金融业	2012	6012882011	5	1	设立	英国	英国2011	3.87348	2.25666	1	3.1882	1951	0.011288	0.002203	11677577000000	40461000000	25730000000	377731000000	188000000	42200	41301.8	无	0	4.62531	4.61597	61	13.0674	11.5772	0.107116	0.000497709	3.87348	2.25666	3.1882	0	1	0.011288
601555	东吴证券	金融业	2015	6015552014	4	0	设立	新加坡	新加坡2014	4.36013	4.54935	1	0.552442	1993	0.014298	0.002561	5.74611e+10		1.47174e+08	3.24098e+09	2.7747e+07	68496	55634.6	无	0	4.83567	4.74535	22	10.7594	9.51068	0	0.0085613	4.36013	4.54935	0.552442	0	1	0.014298
601788	光大证券	金融业	2015	6017882014	5	1	并购	卢森堡	卢森堡2014	5.04706	3.49381	1	2.20466	1996	0.008189	0.001282	1.14945e+11	7.30922e+07	1.47319e+08	6.60142e+09	1.90619e+06	22747	117454	无	0	4.35692	5.06987	19	11.0605	9.81964	0.0110722	0.000288754	5.04706	3.49381	2.20466	0	1	0.008189
601788	光大证券	金融业	2016	6017882015	5	1	并购	澳大利亚	澳大利亚2015	4.45505	1.76946	1	4.2745	1996	0.00446	0.004495	1.97073e+11	7.32945e+07	8.85817e+08	1.65711e+10	6.57844e+07	20463	51352.2	无	0	4.31097	4.71056	20	11.2946	10.2194	0.00442303	0.00396983	4.45505	1.76946	4.2745	0	1	0.00446
601939	建设银行	金融业	2012	6019392011	5	1	设立	卢森堡	卢森堡2011	5.40506	3.49381	1	2.20466	1954	0.007672	0.001475	12281834000000		1660000000	397090000000	-61000000	8843	114574	无	0	3.9466	5.05908	58	13.0893	11.5989	0	-0.000153618	5.40506	3.49381	2.20466	0	1	0.007672
601939	建设银行	金融业	2013	6019392012	5	1	设立	俄罗斯	俄罗斯2012	0.177995	0.626069	0	1.94362	1954	0.008155	0.001309	13972828000000		2061000000	460746000000	405000000	30188	15145.4	无	0	4.47983	4.18028	59	13.1453	11.6635	0	0.000879009	0.177995	0.626069	1.94362	0	0	0.008155
601939	建设银行	金融业	2014	6019392013	5	1	设立	新西兰	新西兰2013	5.74153	4.45204	1	4.15308	1954	0.008831	0.001158	15363210000000		2053000000	508608000000	36000000	1862	42447.8	无	0	3.26998	4.62786	60	13.1865	11.7064	0	7.07814e-05	5.74153	4.45204	4.15308	0	1	0.008831
601939	建设银行	金融业	2013	6019392012	5	1	设立	阿联酋	阿联酋2012	1.29994	3.20017	1	0.9262	1954	0.008155	0.001309	13972828000000		2061000000	460746000000	405000000	9567	41712.4	无	0	3.98078	4.62027	59	13.1453	11.6635	0	0.000879009	1.29994	3.20017	0.9262	0	1	0.008155
601939	建设银行	金融业	2013	6019392012	5	1	并购	巴西	巴西2012	0.884427	1.11301	0	1.9189	1954	0.008155	0.001309	13972828000000		2061000000	460746000000	405000000	76098	12157.5	无	0	4.88137	4.08484	59	13.1453	11.6635	0	0.000879009	0.884427	1.11301	1.9189	0	0	0.008155
601939	建设银行	金融业	2016	6019392015	3	0	并购	印度尼西亚	印度尼西亚2015	0.667911	0.00473398	0	0.553359	1954	0.008694	0.000945	18349489000000		2103000000	605197000000	-161000000	15508	3346.49	无	0	4.19056	3.52459	62	13.2636	11.7819	0	-0.000266029	0.667911	0.00473398	0.553359	0	0	0.008694
601939	建设银行	金融业	2016	6019392015	5	1	设立	马来西亚	马来西亚2015	0.843802	1.26292	1	1.35953	1954	0.008694	0.000945	18349489000000		2103000000	605197000000	-161000000	11121	9768.37	无	0	4.04614	3.98982	62	13.2636	11.7819	0	-0.000266029	0.843802	1.26292	1.35953	0	1	0.008694
600755	厦门国贸	批发零售	2011	6007552010	3	0	设立	美国	美国2010	3.42036	0.590301	1	3.92019	1980	0.049772	0.013011	2.034e+10	7.42825e+08	2.64653e+08	3.39914e+10	-33568.3	198049	48291.5	无	0	5.29677	4.68387	31	10.3084	10.5314	0.0218533	0	3.42036	0.590301	3.92019	0	1	0.049772
600051	宁波联合	批发零售	2010	6000512009	3	0		土耳其	土耳其2009	0.637952	0.126371	0	2.04467	1988	0.154785	0.02647	5.0406e+09	7.89533e+07	1.33427e+08	3.14171e+09	0	8411	8624.17	无	0	3.92485	3.93572	22	9.70248	9.49717	0.0251306	0	0.637952	0.126371	2.04467	0	0	0.154785
002221	东华能源	批发零售	2011	0022212010	5	1	设立	新加坡	新加坡2010	3.94593	4.54935	1	0.552442	1996	0.097579	0.050813	2.00084e+09	2.10598e+07	1.01669e+08	2.26024e+09	51220	55076	46549	无	0	4.74096	4.66791	15	9.30121	9.35415	0.00931752	2.26613e-05	3.94593	4.54935	0.552442	0	1	0.097579
002024	苏宁电器	批发零售	2011	0020242010	3	0	并购	日本	日本2010	3.2526	2.43221	1	2.17218	2001	0.089149	0.02982	43907382000	6809109000	1309337000	75504739000	125809000	-1252	44769.9	无	0	#NUM!	4.65099	10	10.6425	10.878	0.0901812	0.00166624	3.2526	2.43221	2.17218	0	1	0.089149
000626	如意集团	批发零售	2011	0006262010	4	0		新加坡	新加坡2010	3.94593	4.54935	1	0.552442	1994	0.019409	0.013604	3.85658e+09	4.92197e+08	5.2464e+07	2.11872e+10	3.58397e+06	55076	46549	无	0	4.74096	4.66791	17	9.5862	10.3261	0.0232309	0.000169157	3.94593	4.54935	0.552442	0	1	0.019409
000701	厦门信达	批发零售	2014	0007012013	5	1		新加坡	新加坡2013	4.43953	4.54935	1	0.552442	1992	0.053072	0.01985	8.46496e+09	2.19156e+08	1.68032e+08	2.56495e+10	2.21461e+07	66067	55557.4	有	1	4.81998	4.74474	22	9.92762	10.4091	0.00854425	0.000863415	4.43953	4.54935	0.552442	1	1	0.053072
000701	厦门信达	批发零售	2013	0007012012	3	0		新加坡	新加坡2012	4.44488	4.54935	1	0.552442	1992	0.069619	0.013368	5.41484e+09	1.84972e+08	7.2384e+07	1.75246e+10	1.31181e+07	57150	54584.9	无	0	4.75702	4.73707	21	9.73359	10.2436	0.010555	0.000748553	4.44488	4.54935	0.552442	0	1	0.069619
600653	申华控股	批发零售	2010	6006532009	5	1		德国	德国2009	3.95357	1.50554	1	1.89071	1986	0.122146	0.006891	5.21601e+09	8.02316e+07	3.59439e+07	2.75171e+09	5.48307e+06	24156	42446.8	无	0	4.38303	4.62784	24	9.71734	9.4396	0.029157	0.0019926	3.95357	1.50554	1.89071	0	1	0.122146
600337	美克股份	批发零售	2010	6003372009	5	1	设立	俄罗斯	俄罗斯2009	0.257842	0.626069	0	1.94362	1995	0.370924	0.085618	2.59334e+09	3.81923e+08	2.22035e+08	1.86948e+09	2.69236e+06	36500	8542.4	无	0	4.56229	3.93158	15	9.41386	9.27172	0.204294	0.00144017	0.257842	0.626069	1.94362	0	0	0.370924
600337	美克股份	批发零售	2010	6003372009	5	1	并购	美国	美国2009	3.21217	0.590301	1	3.92019	1995	0.370924	0.085618	2.59334e+09	3.81923e+08	2.22035e+08	1.86948e+09	2.69236e+06	143604	46931.1	无	0	5.15717	4.67146	15	9.41386	9.27172	0.204294	0.00144017	3.21217	0.590301	3.92019	0	1	0.370924
300347	泰格医药	卫生和社会工作业	2013	3003472012	4	0	并购	美国	美国2012	3.51809	0.590301	1	3.92019	2004	0.025911	0.011746	7.32839e+08	6.42135e+06	8.6078e+06	2.54315e+08	2.32653e+07	199034	51319.2	无	0	5.29893	4.71028	9	8.86501	8.40537	0.0252496	0.091482	3.51809	0.590301	3.92019	0	1	0.025911
300347	泰格医药	卫生和社会工作业	2013	3003472012	5	0	并购	美国	美国2012	3.51809	0.590301	1	3.92019	2004	0.025911	0.011746	7.32839e+08	6.42135e+06	8.6078e+06	2.54315e+08	2.32653e+07	199034	51319.2	无	0	5.29893	4.71028	9	8.86501	8.40537	0.0252496	0.091482	3.51809	0.590301	3.92019	0	1	0.025911
300347	泰格医药	卫生和社会工作业	2013	3003472012	5	1	设立	美国	美国2012	3.51809	0.590301	1	3.92019	2004	0.025911	0.011746	7.32839e+08	6.42135e+06	8.6078e+06	2.54315e+08	2.32653e+07	199034	51319.2	无	0	5.29893	4.71028	9	8.86501	8.40537	0.0252496	0.091482	3.51809	0.590301	3.92019	0	1	0.025911
300347	泰格医药	卫生和社会工作业	2013	3003472012	5	1	并购	加拿大	加拿大2012	4.80566	2.18828	1	3.30673	2004	0.025911	0.011746	7.32839e+08	6.42135e+06	8.6078e+06	2.54315e+08	2.32653e+07	43111	52319.6	无	0	4.63459	4.71866	9	8.86501	8.40537	0.0252496	0.091482	4.80566	2.18828	3.30673	0	1	0.025911
300347	泰格医药	卫生和社会工作业	2013	3003472012	5	1	设立	澳大利亚	澳大利亚2012	4.80924	1.76946	1	4.2745	2004	0.025911	0.011746	7.32839e+08	6.42135e+06	8.6078e+06	2.54315e+08	2.32653e+07	59574	68889.9	无	0	4.77506	4.83816	9	8.86501	8.40537	0.0252496	0.091482	4.80924	1.76946	4.2745	0	1	0.025911
300347	泰格医药	卫生和社会工作业	2013	3003472012	5	1	设立	马来西亚	马来西亚2012	0.800575	1.26292	1	1.35953	2004	0.025911	0.011746	7.32839e+08	6.42135e+06	8.6078e+06	2.54315e+08	2.32653e+07	9239	10834.7	无	0	3.96562	4.03482	9	8.86501	8.40537	0.0252496	0.091482	0.800575	1.26292	1.35953	0	1	0.025911
300347	泰格医药	卫生和社会工作业	2013	3003472012	5	1	设立	新加坡	新加坡2012	4.44488	4.54935	1	0.552442	2004	0.025911	0.011746	7.32839e+08	6.42135e+06	8.6078e+06	2.54315e+08	2.32653e+07	57150	54584.9	无	0	4.75702	4.73707	9	8.86501	8.40537	0.0252496	0.091482	4.44488	4.54935	0.552442	0	1	0.025911
300347	泰格医药	卫生和社会工作业	2013	3003472012	4	0	并购	美国	美国2012	3.51809	0.590301	1	3.92019	2004	0.025911	0.011746	7.32839e+08	6.42135e+06	8.6078e+06	2.54315e+08	2.32653e+07	199034	51319.2	无	0	5.29893	4.71028	9	8.86501	8.40537	0.0252496	0.091482	3.51809	0.590301	3.92019	0	1	0.025911
300347	泰格医药	卫生和社会工作业	2015	3003472014	5	1	并购	韩国	韩国2014	1.88228	0.0821871	0	1.5066	2004	0.09969	0.014015	1.35762e+09	1.92148e+07	1.90274e+07	6.24562e+08	3.17499e+07	9274	28184.7	无	0	3.96727	4.45001	11	9.13278	8.79558	0.0307652	0.0508355	1.88228	0.0821871	1.5066	0	0	0.09969
300347	泰格医药	卫生和社会工作业	2016	3003472015	3	0	设立	印度	印度2015	0.821485	0.0106515	0	0.694952	2004	0.120517	0.008457	1.61003e+09	3.16647e+07	1.36165e+07	9.56998e+08	2.75387e+07	44208	1614.16	无	0	4.6455	3.20795	12	9.20683	8.98091	0.0330875	0.0287762	0.821485	0.0106515	0.694952	0	0	0.120517
000673	当代东方	文化、体育和娱乐业	2015	0006732014	5	1	设立	美国	美国2014	3.18229	0.590301	1	3.92019	1997	0.014954	0	1.20938e+08	3.13774e+06	#N/A	2.24009e+07	0	201734	54447.3	无	0	5.30478	4.73598	18	8.08256	7.35026	0.140072	0	3.18229	0.590301	3.92019	0	1	0.014954
002699	美盛文化	文化、体育和娱乐业	2016	0026992015	5	1	设立	美国	美国2015	3.28733	0.590301	1	3.92019	2002	0.213063	0.017424	1.38291e+09	1.58579e+07	2.40953e+07	4.08101e+08	9.24003e+06	465765	56053.8	有	1	5.66817	4.74861	14	9.14079	8.61077	0.0388579	0.0226415	3.28733	0.590301	3.92019	1	1	0.213063
300027	华谊兄弟	文化、体育和娱乐业	2014	3000272013	4	0	并购	美国	美国2013	3.42506	0.590301	1	3.92019	1994	0.043896	0.000208	7.21235e+09	3.82667e+08	1.50267e+06	2.01396e+09	1.50267e+06	201393	52632.1	无	0	5.30404	4.72125	20	9.85808	9.30405	0.190007	0.000746124	3.42506	0.590301	3.92019	0	1	0.043896
300027	华谊兄弟	文化、体育和娱乐业	2014	3000272013	4	0	并购	新加坡	新加坡2013	4.43953	4.54935	1	0.552442	1994	0.043896	0.000208	7.21235e+09	3.82667e+08	1.50267e+06	2.01396e+09	1.50267e+06	66067	55557.4	无	0	4.81998	4.74474	20	9.85808	9.30405	0.190007	0.000746124	4.43953	4.54935	0.552442	0	1	0.043896
300027	华谊兄弟	文化、体育和娱乐业	2014	3000272013	4	0	并购	美国	美国2013	3.42506	0.590301	1	3.92019	1994	0.043896	0.000208	7.21235e+09	3.82667e+08	1.50267e+06	2.01396e+09	1.50267e+06	201393	52632.1	无	0	5.30404	4.72125	20	9.85808	9.30405	0.190007	0.000746124	3.42506	0.590301	3.92019	0	1	0.043896
300027	华谊兄弟	文化、体育和娱乐业	2014	3000272013	4	0	并购	美国	美国2013	3.42506	0.590301	1	3.92019	1994	0.043896	0.000208	7.21235e+09	3.82667e+08	1.50267e+06	2.01396e+09	1.50267e+06	201393	52632.1	无	0	5.30404	4.72125	20	9.85808	9.30405	0.190007	0.000746124	3.42506	0.590301	3.92019	0	1	0.043896
300027	华谊兄弟	文化、体育和娱乐业	2014	3000272013	4	0	并购	西班牙	西班牙2013	2.3121	0.0579912	0	2.32982	1994	0.043896	0.000208	7.21235e+09	3.82667e+08	1.50267e+06	2.01396e+09	1.50267e+06	37436	29313.8	无	0	4.57329	4.46707	20	9.85808	9.30405	0.190007	0.000746124	2.3121	0.0579912	2.32982	0	0	0.043896
300027	华谊兄弟	文化、体育和娱乐业	2014	3000272013	4	0	并购	美国	美国2013	3.42506	0.590301	1	3.92019	1994	0.043896	0.000208	7.21235e+09	3.82667e+08	1.50267e+06	2.01396e+09	1.50267e+06	201393	52632.1	无	0	5.30404	4.72125	20	9.85808	9.30405	0.190007	0.000746124	3.42506	0.590301	3.92019	0	1	0.043896
300027	华谊兄弟	文化、体育和娱乐业	2014	3000272013	4	0	并购	美国	美国2013	3.42506	0.590301	1	3.92019	1994	0.043896	0.000208	7.21235e+09	3.82667e+08	1.50267e+06	2.01396e+09	1.50267e+06	201393	52632.1	无	0	5.30404	4.72125	20	9.85808	9.30405	0.190007	0.000746124	3.42506	0.590301	3.92019	0	1	0.043896
300027	华谊兄弟	文化、体育和娱乐业	2014	3000272013	4	0	并购	印度	印度2013	0.856663	0.0106515	0	0.694952	1994	0.043896	0.000208	7.21235e+09	3.82667e+08	1.50267e+06	2.01396e+09	1.50267e+06	28199	1503.52	无	0	4.45023	3.17711	20	9.85808	9.30405	0.190007	0.000746124	0.856663	0.0106515	0.694952	0	0	0.043896
300027	华谊兄弟	文化、体育和娱乐业	2014	3000272013	4	0	并购	马来西亚	马来西亚2013	0.895801	1.26292	1	1.35953	1994	0.043896	0.000208	7.21235e+09	3.82667e+08	1.50267e+06	2.01396e+09	1.50267e+06	12115	10971.4	无	0	4.08332	4.04026	20	9.85808	9.30405	0.190007	0.000746124	0.895801	1.26292	1.35953	0	1	0.043896
300027	华谊兄弟	文化、体育和娱乐业	2014	3000272013	4	0	并购	美国	美国2013	3.42506	0.590301	1	3.92019	1994	0.043896	0.000208	7.21235e+09	3.82667e+08	1.50267e+06	2.01396e+09	1.50267e+06	201393	52632.1	无	0	5.30404	4.72125	20	9.85808	9.30405	0.190007	0.000746124	3.42506	0.590301	3.92019	0	1	0.043896
300027	华谊兄弟	文化、体育和娱乐业	2014	3000272013	4	0	并购	日本	日本2013	3.67415	2.43221	1	2.17218	1994	0.043896	0.000208	7.21235e+09	3.82667e+08	1.50267e+06	2.01396e+09	1.50267e+06	2304	40601	无	0	3.36248	4.60854	20	9.85808	9.30405	0.190007	0.000746124	3.67415	2.43221	2.17218	0	1	0.043896
300027	华谊兄弟	文化、体育和娱乐业	2014	3000272013	4	0	并购	秘鲁	秘鲁2013	0.624368	0.995319	0	2.68247	1994	0.043896	0.000208	7.21235e+09	3.82667e+08	1.50267e+06	2.01396e+09	1.50267e+06	9298	6576.8	无	0	3.96839	3.81801	20	9.85808	9.30405	0.190007	0.000746124	0.624368	0.995319	2.68247	0	0	0.043896
300027	华谊兄弟	文化、体育和娱乐业	2014	3000272013	4	0	并购	印度尼西亚	印度尼西亚2013	0.486545	0.00473398	0	0.553359	1994	0.043896	0.000208	7.21235e+09	3.82667e+08	1.50267e+06	2.01396e+09	1.50267e+06	18817	3631.67	无	0	4.27455	3.56011	20	9.85808	9.30405	0.190007	0.000746124	0.486545	0.00473398	0.553359	0	0	0.043896
300027	华谊兄弟	文化、体育和娱乐业	2014	3000272013	4	0	并购	智利	智利2013	3.32543	0.31573	1	3.35812	1994	0.043896	0.000208	7.21235e+09	3.82667e+08	1.50267e+06	2.01396e+09	1.50267e+06	17878	15764.8	无	0	4.25232	4.19769	20	9.85808	9.30405	0.190007	0.000746124	3.32543	0.31573	3.35812	0	1	0.043896
300027	华谊兄弟	文化、体育和娱乐业	2014	3000272013	4	0	并购	哥伦比亚	哥伦比亚2013	0.609385	0.92786	0	3.65559	1994	0.043896	0.000208	7.21235e+09	3.82667e+08	1.50267e+06	2.01396e+09	1.50267e+06	16209	8030.69	无	0	4.20976	3.90475	20	9.85808	9.30405	0.190007	0.000746124	0.609385	0.92786	3.65559	0	0	0.043896
300027	华谊兄弟	文化、体育和娱乐业	2016	3000272015	5	1	设立	美国	美国2015	3.28733	0.590301	1	3.92019	1994	0.019245	0.003729	1.7894e+10	5.85761e+08	6.67272e+07	3.87357e+09	9.30034e+07	465765	56053.8	有	1	5.66817	4.74861	22	10.2527	9.58811	0.15122	0.0240098	3.28733	0.590301	3.92019	1	1	0.019245
300027	华谊兄弟	文化、体育和娱乐业	2016	3000272015	5	1	设立	美国	美国2015	3.28733	0.590301	1	3.92019	1994	0.019245	0.003729	1.7894e+10	5.85761e+08	6.67272e+07	3.87357e+09	9.30034e+07	465765	56053.8	有	1	5.66817	4.74861	22	10.2527	9.58811	0.15122	0.0240098	3.28733	0.590301	3.92019	1	1	0.019245
300027	华谊兄弟	文化、体育和娱乐业	2014	3000272013	5	1	设立	美国	美国2013	3.42506	0.590301	1	3.92019	1994	0.043896	0.000208	7.21235e+09	3.82667e+08	1.50267e+06	2.01396e+09	1.50267e+06	201393	52632.1	无	0	5.30404	4.72125	20	9.85808	9.30405	0.190007	0.000746124	3.42506	0.590301	3.92019	0	1	0.043896
300027	华谊兄弟	文化、体育和娱乐业	2014	3000272013	5	1	设立	美国	美国2013	3.42506	0.590301	1	3.92019	1994	0.043896	0.000208	7.21235e+09	3.82667e+08	1.50267e+06	2.01396e+09	1.50267e+06	201393	52632.1	无	0	5.30404	4.72125	20	9.85808	9.30405	0.190007	0.000746124	3.42506	0.590301	3.92019	0	1	0.043896
300027	华谊兄弟	文化、体育和娱乐业	2016	3000272015	5	1	设立	美国	美国2015	3.28733	0.590301	1	3.92019	1994	0.019245	0.003729	1.7894e+10	5.85761e+08	6.67272e+07	3.87357e+09	9.30034e+07	465765	56053.8	有	1	5.66817	4.74861	22	10.2527	9.58811	0.15122	0.0240098	3.28733	0.590301	3.92019	1	1	0.019245
300027	华谊兄弟	文化、体育和娱乐业	2016	3000272015	5	1	设立	美国	美国2015	3.28733	0.590301	1	3.92019	1994	0.019245	0.003729	1.7894e+10	5.85761e+08	6.67272e+07	3.87357e+09	9.30034e+07	465765	56053.8	有	1	5.66817	4.74861	22	10.2527	9.58811	0.15122	0.0240098	3.28733	0.590301	3.92019	1	1	0.019245
300027	华谊兄弟	文化、体育和娱乐业	2016	3000272015	5	1	设立	美国	美国2015	3.28733	0.590301	1	3.92019	1994	0.019245	0.003729	1.7894e+10	5.85761e+08	6.67272e+07	3.87357e+09	9.30034e+07	465765	56053.8	有	1	5.66817	4.74861	22	10.2527	9.58811	0.15122	0.0240098	3.28733	0.590301	3.92019	1	1	0.019245
300027	华谊兄弟	文化、体育和娱乐业	2016	3000272015	5	1	设立	美国	美国2015	3.28733	0.590301	1	3.92019	1994	0.019245	0.003729	1.7894e+10	5.85761e+08	6.67272e+07	3.87357e+09	9.30034e+07	465765	56053.8	有	1	5.66817	4.74861	22	10.2527	9.58811	0.15122	0.0240098	3.28733	0.590301	3.92019	1	1	0.019245
300144	宋城演艺	文化、体育和娱乐业	2016	3001442015	5	1	设立	澳大利亚	澳大利亚2015	4.45505	1.76946	1	4.2745	1994	0.251763	0.10011	6.98703e+09	1.0652e+08	6.99469e+08	1694513980	1.37593e+07	20463	51352.2	无	0	4.31097	4.71056	22	9.84429	9.22905	0.0628618	0.00811993	4.45505	1.76946	4.2745	0	1	0.251763
300144	宋城演艺	文化、体育和娱乐业	2016	3001442015	5	1	设立	澳大利亚	澳大利亚2015	4.45505	1.76946	1	4.2745	1994	0.251763	0.10011	6.98703e+09	1.0652e+08	6.99469e+08	1694513980	1.37593e+07	20463	51352.2	无	0	4.31097	4.71056	22	9.84429	9.22905	0.0628618	0.00811993	4.45505	1.76946	4.2745	0	1	0.251763
300364	中文在线	文化、体育和娱乐业	2016	3003642015	5	1	设立	美国	美国2015	3.28733	0.590301	1	3.92019	2000	0.012379	0.140727	8.78997e+08	4.2557e+07	1.23699e+08	3.90246e+08	1.29501e+08	465765	56053.8	无	0	5.66817	4.74861	16	8.94399	8.59134	0.109052	0.331845	3.28733	0.590301	3.92019	0	1	0.012379
002739	万达在线	文化、体育和娱乐业	2016	0027392015	5	1	并购	瑞士	瑞士2015	5.41076	3.45107	1	2.38516	2005	0.105086	0.042622	1.54586e+10	3.76553e+08	6.5888e+08	8.00073e+09	973995	81884	80831.1	无	0	4.9132	4.90758	11	10.1892	9.90313	0.0470648	0.000121738	5.41076	3.45107	2.38516	0	1	0.105086
002739	万达在线	文化、体育和娱乐业	2015	0027392014	5	1	并购	澳大利亚	澳大利亚2014	4.63874	1.76946	1	4.2745	2005	0.267818	0.008623	4.57378e+09	2.85745e+08	3.94417e+07	5.33899e+09	1.29132e+07	40970	61436.5	无	0	4.61247	4.78843	10	9.66028	9.72746	0.0535205	0.00241866	4.63874	1.76946	4.2745	0	1	0.267818
002739	万达在线	文化、体育和娱乐业	2015	0027392014	5	1	并购	美国	美国2014	3.18229	0.590301	1	3.92019	2005	0.267818	0.008623	4.57378e+09	2.85745e+08	3.94417e+07	5.33899e+09	1.29132e+07	201734	54447.3	无	0	5.30478	4.73598	10	9.66028	9.72746	0.0535205	0.00241866	3.18229	0.590301	3.92019	0	1	0.267818
002739	万达在线	文化、体育和娱乐业	2016	0027392015	5	1	并购	澳大利亚	澳大利亚2015	4.45505	1.76946	1	4.2745	2005	0.105086	0.042622	1.54586e+10	3.76553e+08	6.5888e+08	8.00073e+09	973995	20463	51352.2	无	0	4.31097	4.71056	11	10.1892	9.90313	0.0470648	0.000121738	4.45505	1.76946	4.2745	0	1	0.105086
002739	万达在线	文化、体育和娱乐业	2016	0027392015	2	0		澳大利亚	澳大利亚2015	4.45505	1.76946	1	4.2745	2005	0.105086	0.042622	1.54586e+10	3.76553e+08	6.5888e+08	8.00073e+09	973995	20463	51352.2	无	0	4.31097	4.71056	11	10.1892	9.90313	0.0470648	0.000121738	4.45505	1.76946	4.2745	0	1	0.105086
002739	万达在线	文化、体育和娱乐业	2016	0027392015	2	0		新西兰	新西兰2015	5.77601	4.45204	1	4.15308	2005	0.105086	0.042622	1.54586e+10	3.76553e+08	6.5888e+08	8.00073e+09	973995	-245	38294.3	无	0	#NUM!	4.58313	11	10.1892	9.90313	0.0470648	0.000121738	5.77601	4.45204	4.15308	0	1	0.105086
002739	万达在线	文化、体育和娱乐业	2016	0027392015	3	0		阿联酋	阿联酋2015	1.43162	3.20017	1	0.9262	2005	0.105086	0.042622	1.54586e+10	3.76553e+08	6.5888e+08	8.00073e+09	973995	8551	40438.8	无	0	3.93202	4.6068	11	10.1892	9.90313	0.0470648	0.000121738	1.43162	3.20017	0.9262	0	1	0.105086
002739	万达在线	文化、体育和娱乐业	2016	0027392015	3	0		澳大利亚	澳大利亚2015	4.45505	1.76946	1	4.2745	2005	0.105086	0.042622	1.54586e+10	3.76553e+08	6.5888e+08	8.00073e+09	973995	20463	51352.2	无	0	4.31097	4.71056	11	10.1892	9.90313	0.0470648	0.000121738	4.45505	1.76946	4.2745	0	1	0.105086
002739	万达在线	文化、体育和娱乐业	2016	0027392015	2	0		澳大利亚	澳大利亚2015	4.45505	1.76946	1	4.2745	2005	0.105086	0.042622	1.54586e+10	3.76553e+08	6.5888e+08	8.00073e+09	973995	20463	51352.2	无	0	4.31097	4.71056	11	10.1892	9.90313	0.0470648	0.000121738	4.45505	1.76946	4.2745	0	1	0.105086
002739	万达在线	文化、体育和娱乐业	2016	0027392015	4	0		澳大利亚	澳大利亚2015	4.45505	1.76946	1	4.2745	2005	0.105086	0.042622	1.54586e+10	3.76553e+08	6.5888e+08	8.00073e+09	973995	20463	51352.2	无	0	4.31097	4.71056	11	10.1892	9.90313	0.0470648	0.000121738	4.45505	1.76946	4.2745	0	1	0.105086
600136	当代明诚	文化、体育和娱乐业	2016	6001362015	4	0	并购	荷兰	荷兰2015	4.92352	2.76478	1	3.9286	1992	0.004012	0.000113	1.2182e+09	1.69338e+07	137724	4.31174e+08	69324.2	69565	44332.1	无	0	4.84239	4.64672	24	9.08572	8.63465	0.0392737	0.00016078	4.92352	2.76478	3.9286	0	1	0.004012
600136	当代明诚	文化、体育和娱乐业	2016	6001362015	4	0	并购	西班牙	西班牙2015	2.09403	0.0579912	0	2.32982	1992	0.004012	0.000113	1.2182e+09	1.69338e+07	137724	4.31174e+08	69324.2	19560	25865.4	无	0	4.29137	4.41272	24	9.08572	8.63465	0.0392737	0.00016078	2.09403	0.0579912	2.32982	0	0	0.004012
600136	当代明诚	文化、体育和娱乐业	2016	6001362015	5	1	并购	英国	英国2015	4.32156	2.25666	1	3.1882	1992	0.004012	0.000113	1.2182e+09	1.69338e+07	137724	4.31174e+08	69324.2	32720	44162.4	无	0	4.51481	4.64505	24	9.08572	8.63465	0.0392737	0.00016078	4.32156	2.25666	3.1882	0	1	0.004012
600633	浙报传媒	文化、体育和娱乐业	2014	6006332013	5	1	设立	美国	美国2013	3.42506	0.590301	1	3.92019	2002	0.087032	0.016959	6.56217e+09	2.84348e+08	1.11285e+08	2.35575e+09	6.75975e+07	201393	52632.1	无	0	5.30404	4.72125	12	9.81705	9.37213	0.120704	0.0286947	3.42506	0.590301	3.92019	0	1	0.087032
600633	浙报传媒	文化、体育和娱乐业	2014	6006332013	5	1	设立	新加坡	新加坡2013	4.43953	4.54935	1	0.552442	2002	0.087032	0.016959	6.56217e+09	2.84348e+08	1.11285e+08	2.35575e+09	6.75975e+07	66067	55557.4	无	0	4.81998	4.74474	12	9.81705	9.37213	0.120704	0.0286947	4.43953	4.54935	0.552442	0	1	0.087032
600757	长江传媒	文化、体育和娱乐业	2016	6007572015	5	1	设立	英国	英国2015	4.32156	2.25666	1	3.1882	2004	0.112981	0.038196	9.4234e+09	5.51143e+08	3.59932e+08	1.18878e+10	3.99574e+07	32720	44162.4	无	0	4.51481	4.64505	12	9.97421	10.0751	0.0463622	0.00336122	4.32156	2.25666	3.1882	0	1	0.112981
601928	凤凰传媒	文化、体育和娱乐业	2014	6019282013	5	1	并购	英国	英国2013	4.19934	2.25666	1	3.1882	2001	0.166852	0.063896	1.44967e+10	1.02184e+09	9.26274e+08	7.31587e+09	9.88944e+07	51676	42521.8	无	0	4.71329	4.62861	13	10.1613	9.86427	0.139675	0.0135178	4.19934	2.25666	3.1882	0	1	0.166852
601928	凤凰传媒	文化、体育和娱乐业	2015	6019282014	5	1	并购	英国	英国2014	4.11928	2.25666	1	3.1882	2001	0.183956	0.07436	1.68638e+10	1.20036e+09	1.254e+09	9.61824e+09	1.55375e+08	24690	46615.4	有	1	4.39252	4.66853	14	10.227	9.9831	0.1248	0.0161542	4.11928	2.25666	3.1882	1	1	0.183956
601928	凤凰传媒	文化、体育和娱乐业	2016	6019282015	5	1	并购	澳大利亚	澳大利亚2015	4.45505	1.76946	1	4.2745	2001	0.182881	0.072757	1.79145e+10	1.34195e+09	1.30341e+09	1.00458e+10	1.01731e+08	20463	51352.2	有	1	4.31097	4.71056	15	10.2532	10.002	0.133583	0.0101267	4.45505	1.76946	4.2745	1	1	0.182881
601928	凤凰传媒	文化、体育和娱乐业	2013	6019282012	5	1	并购	韩国	韩国2012	1.99466	0.0821871	0	1.5066	2001	0.156915	0.037543	1.32809e+10	9.65125e+08	4.98601e+08	6.7058e+09	1.37464e+07	9496	24649.2	无	0	3.97754	4.3918	12	10.1232	9.82645	0.143924	0.00204992	1.99466	0.0821871	1.5066	0	0	0.156915
601928	凤凰传媒	文化、体育和娱乐业	2014	6019282013	5	1	设立	美国	美国2013	3.42506	0.590301	1	3.92019	2001	0.166852	0.063896	1.44967e+10	1.02184e+09	9.26274e+08	7.31587e+09	9.88944e+07	201393	52632.1	无	0	5.30404	4.72125	13	10.1613	9.86427	0.139675	0.0135178	3.42506	0.590301	3.92019	0	1	0.166852
601928	凤凰传媒	文化、体育和娱乐业	2014	6019282013	5	1	并购	英国	英国2013	4.19934	2.25666	1	3.1882	2001	0.166852	0.063896	1.44967e+10	1.02184e+09	9.26274e+08	7.31587e+09	9.88944e+07	51676	42521.8	无	0	4.71329	4.62861	13	10.1613	9.86427	0.139675	0.0135178	4.19934	2.25666	3.1882	0	1	0.166852
601928	凤凰传媒	文化、体育和娱乐业	2014	6019282013	5	1	并购	法国	法国2013	3.29265	0.521921	1	2.41647	2001	0.166852	0.063896	1.44967e+10	1.02184e+09	9.26274e+08	7.31587e+09	9.88944e+07	34270	42530.9	无	0	4.53491	4.6287	13	10.1613	9.86427	0.139675	0.0135178	3.29265	0.521921	2.41647	0	1	0.166852
601928	凤凰传媒	文化、体育和娱乐业	2014	6019282013	5	1	并购	德国	德国2013	4.36465	1.50554	1	1.89071	2001	0.166852	0.063896	1.44967e+10	1.02184e+09	9.26274e+08	7.31587e+09	9.88944e+07	15573	46577	无	0	4.19237	4.66817	13	10.1613	9.86427	0.139675	0.0135178	4.36465	1.50554	1.89071	0	1	0.166852
601928	凤凰传媒	文化、体育和娱乐业	2014	6019282013	5	1	并购	澳大利亚	澳大利亚2013	4.77624	1.76946	1	4.2745	2001	0.166852	0.063896	1.44967e+10	1.02184e+09	9.26274e+08	7.31587e+09	9.88944e+07	56766	65737.7	无	0	4.75409	4.81781	13	10.1613	9.86427	0.139675	0.0135178	4.77624	1.76946	4.2745	0	1	0.166852
601928	凤凰传媒	文化、体育和娱乐业	2014	6019282013	5	1	并购	墨西哥	墨西哥2013	0.653813	0.862768	0	3.88405	2001	0.166852	0.063896	1.44967e+10	1.02184e+09	9.26274e+08	7.31587e+09	9.88944e+07	45855	10172.7	无	0	4.66139	4.00744	13	10.1613	9.86427	0.139675	0.0135178	0.653813	0.862768	3.88405	0	0	0.166852
601928	凤凰传媒	文化、体育和娱乐业	2014	6019282013	5	1	并购	墨西哥	墨西哥2013	0.653813	0.862768	0	3.88405	2001	0.166852	0.063896	1.44967e+10	1.02184e+09	9.26274e+08	7.31587e+09	9.88944e+07	45855	10172.7	无	0	4.66139	4.00744	13	10.1613	9.86427	0.139675	0.0135178	0.653813	0.862768	3.88405	0	0	0.166852
601928	凤凰传媒	文化、体育和娱乐业	2015	6019282014	5	1	设立	美国	美国2014	3.18229	0.590301	1	3.92019	2001	0.183956	0.07436	1.68638e+10	1.20036e+09	1.254e+09	9.61824e+09	1.55375e+08	201734	54447.3	有	1	5.30478	4.73598	14	10.227	9.9831	0.1248	0.0161542	3.18229	0.590301	3.92019	1	1	0.183956
601928	凤凰传媒	文化、体育和娱乐业	2014	6019282013	5	1	设立	新加坡	新加坡2013	4.43953	4.54935	1	0.552442	2001	0.166852	0.063896	1.44967e+10	1.02184e+09	9.26274e+08	7.31587e+09	9.88944e+07	66067	55557.4	无	0	4.81998	4.74474	13	10.1613	9.86427	0.139675	0.0135178	4.43953	4.54935	0.552442	0	1	0.166852
600880	博瑞传媒	文化、体育和娱乐业	2014	6008802013	3	0	并购	韩国	韩国2013	2.04808	0.0821871	0	1.5066	1988	0.116817	0.056574	4.83738e+09	7.50893e+07	2.73669e+08	1.5181e+09	1.09837e+08	12767	26192.4	无	0	4.10609	4.41817	26	9.68461	9.1813	0.0494628	0.0723518	2.04808	0.0821871	1.5066	0	0	0.116817
000882	华联股份	房地产业	2015	0008822014	5	1	设立	新加坡	新加坡2014	4.36013	4.54935	1	0.552442	1998	0.01153	0.05988	1.32663e+10	2.86841e+08	7.94379e+08	1.49973e+09	1.93832e+06	68496	55634.6	无	0	4.83567	4.74535	17	10.1227	9.17601	0.191261	0.00129244	4.36013	4.54935	0.552442	0	1	0.01153
000882	华联股份	房地产业	2015	0008822014	5	1	设立	新加坡	新加坡2014	4.36013	4.54935	1	0.552442	1998	0.01153	0.05988	1.32663e+10	2.86841e+08	7.94379e+08	1.49973e+09	1.93832e+06	68496	55634.6	无	0	4.83567	4.74535	17	10.1227	9.17601	0.191261	0.00129244	4.36013	4.54935	0.552442	0	1	0.01153
000002	万科A	房地产业	2013	0000022012	5	1	设立	美国	美国2012	3.51809	0.590301	1	3.92019	1988	0.004256	0.001127	3.78802e+11	3.05638e+09	4.26847e+08	1.03116e+11	0	199034	51319.2	无	0	5.29893	4.71028	25	11.5784	11.0133	0.0296401	0	3.51809	0.590301	3.92019	0	1	0.004256
000046	泛海控股	房地产业	2016	0000462015	5	1	设立	美国	美国2015	3.28733	0.590301	1	3.92019	1989	0.005836	0.000555	1.18356e+11	3.95985e+08	6.57028e+07	9.44738e+09	7.08592e+07	465765	56053.8	有	1	5.66817	4.74861	27	11.0732	9.97531	0.0419148	0.00750041	3.28733	0.590301	3.92019	1	1	0.005836
000046	泛海控股	房地产业	2016	0000462015	5	1	设立	美国	美国2015	3.28733	0.590301	1	3.92019	1989	0.005836	0.000555	1.18356e+11	3.95985e+08	6.57028e+07	9.44738e+09	7.08592e+07	465765	56053.8	有	1	5.66817	4.74861	27	11.0732	9.97531	0.0419148	0.00750041	3.28733	0.590301	3.92019	1	1	0.005836
000046	泛海控股	房地产业	2016	0000462015	5	1	设立	美国	美国2015	3.28733	0.590301	1	3.92019	1989	0.005836	0.000555	1.18356e+11	3.95985e+08	6.57028e+07	9.44738e+09	7.08592e+07	465765	56053.8	有	1	5.66817	4.74861	27	11.0732	9.97531	0.0419148	0.00750041	3.28733	0.590301	3.92019	1	1	0.005836
000046	泛海控股	房地产业	2016	0000462015	5	1	设立	美国	美国2015	3.28733	0.590301	1	3.92019	1989	0.005836	0.000555	1.18356e+11	3.95985e+08	6.57028e+07	9.44738e+09	7.08592e+07	465765	56053.8	有	1	5.66817	4.74861	27	11.0732	9.97531	0.0419148	0.00750041	3.28733	0.590301	3.92019	1	1	0.005836
000046	泛海控股	房地产业	2015	0000462014	5	1	设立	美国	美国2014	3.18229	0.590301	1	3.92019	1989	0.007847	0.000474	7.08891e+10	2.51475e+08	3.36062e+07	6062469286	3.08771e+07	201734	54447.3	有	1	5.30478	4.73598	26	10.8506	9.78265	0.0414807	0.00509316	3.18229	0.590301	3.92019	1	1	0.007847
000046	泛海控股	房地产业	2015	0000462014	5	1	设立	美国	美国2014	3.18229	0.590301	1	3.92019	1989	0.007847	0.000474	7.08891e+10	2.51475e+08	3.36062e+07	6062469286	3.08771e+07	201734	54447.3	有	1	5.30478	4.73598	26	10.8506	9.78265	0.0414807	0.00509316	3.18229	0.590301	3.92019	1	1	0.007847
000046	泛海控股	房地产业	2014	0000462013	5	1	设立	美国	美国2013	3.42506	0.590301	1	3.92019	1989	0.003296	0.000182	4.0738e+10	1.9952e+08	7.42453e+06	5.93751e+09	2.37187e+07	201393	52632.1	无	0	5.30404	4.72125	25	10.61	9.7736	0.0336034	0.00399472	3.42506	0.590301	3.92019	0	1	0.003296
000517	荣安地产	房地产业	2016	0005172015	5	1	设立	澳大利亚	澳大利亚2015	4.45505	1.76946	1	4.2745	1993	0.000703	0.000114	7.93462e+09	2.47863e+07	901834	1.12446e+09	-263407	20463	51352.2	无	0	4.31097	4.71056	23	9.89953	9.05094	0.0220429	0	4.45505	1.76946	4.2745	0	1	0.000703
000616	海航投资	房地产业	2016	0006162015	3	0	设立	美国	美国2015	3.28733	0.590301	1	3.92019	1993	0.010155	0.033839	8.76374e+09	3.39951e+07	2.9656e+08	1.23135e+09	-64086	465765	56053.8	无	0	5.66817	4.74861	23	9.94269	9.09038	0.0276081	0	3.28733	0.590301	3.92019	0	1	0.010155
000616	海航投资	房地产业	2016	0006162015	3	0	设立	美国	美国2015	3.28733	0.590301	1	3.92019	1993	0.010155	0.033839	8.76374e+09	3.39951e+07	2.9656e+08	1.23135e+09	-64086	465765	56053.8	无	0	5.66817	4.74861	23	9.94269	9.09038	0.0276081	0	3.28733	0.590301	3.92019	0	1	0.010155
000620	新华联	房地产业	2014	0006202013	5	1	设立	马来西亚	马来西亚2013	0.895801	1.26292	1	1.35953	1993	0.024694	0.001846	1.82644e+10	1.50192e+08	3.37088e+07	2.60118e+09	1.18962e+07	12115	10971.4	无	0	4.08332	4.04026	21	10.2616	9.41517	0.0577401	0.00457338	0.895801	1.26292	1.35953	0	1	0.024694
000620	新华联	房地产业	2014	0006202013	5	1		韩国	韩国2013	2.04808	0.0821871	0	1.5066	1993	0.024694	0.001846	1.82644e+10	1.50192e+08	3.37088e+07	2.60118e+09	1.18962e+07	12767	26192.4	无	0	4.10609	4.41817	21	10.2616	9.41517	0.0577401	0.00457338	2.04808	0.0821871	1.5066	0	0	0.024694
000620	新华联	房地产业	2015	0006202014	4	0		澳大利亚	澳大利亚2014	4.63874	1.76946	1	4.2745	1993	0.016696	0.001337	2.46957e+10	1.94061e+08	3.30261e+07	3.50102e+09	0	40970	61436.5	无	0	4.61247	4.78843	22	10.3926	9.5442	0.0554297	0	4.63874	1.76946	4.2745	0	1	0.016696
000631	顺发恒业	房地产业	2014	0006312013	5	1	设立	美国	美国2013	3.42506	0.590301	1	3.92019	1993	0.00124	4.8e-05	1.28828e+10	5.26239e+07	615108	2.80806e+09	-308795	201393	52632.1	无	0	5.30404	4.72125	21	10.11	9.44841	0.0187403	0	3.42506	0.590301	3.92019	0	1	0.00124
000718	苏宁环球	房地产业	2015	0007182014	2	0	并购	韩国	韩国2014	1.88228	0.0821871	0	1.5066	1993	0.009208	0.000851	2.13762e+10	1.88319e+08	1.81882e+07	5.4566e+09	0	9274	28184.7	无	0	3.96727	4.45001	22	10.3299	9.73692	0.0345122	0	1.88228	0.0821871	1.5066	0	0	0.009208
000797	中国武夷	房地产业	2010	0007972009	5	1	并购	肯尼亚	肯尼亚2009	0.636454	0.383452	0	6.42028	1988	0.021323	0.068477	5.13007e+09	3.53702e+07	3.51292e+08	2.72898e+09	0	116	942.763	无	0	2.06446	2.9744	22	9.71012	9.436	0.012961	0	0.636454	0.383452	6.42028	0	0	0.021323
000838	财信发展	房地产业	2015	0008382014	5	1	设立	澳大利亚	澳大利亚2014	4.63874	1.76946	1	4.2745	1989	0.002128	0.000224	2.69228e+09	4.30728e+07	602082	595763538	336758	40970	61436.5	无	0	4.61247	4.78843	26	9.43012	8.77507	0.0722985	0.000565255	4.63874	1.76946	4.2745	0	1	0.002128
000926	福星股份	房地产业	2014	0009262013	5	1	设立	澳大利亚	澳大利亚2013	4.77624	1.76946	1	4.2745	1993	0.067431	0.001414	2.7111e+10	2.52881e+08	3.8323e+07	7.66268e+09	57364400	56766	65737.7	有	1	4.75409	4.81781	21	10.4331	9.88438	0.0330016	0.0074862	4.77624	1.76946	4.2745	1	1	0.067431
000926	福星股份	房地产业	2013	0009262012	5	1	设立	澳大利亚	澳大利亚2012	4.80924	1.76946	1	4.2745	1993	0.079664	0.001218	2.54975e+10	2.76006e+08	3.10436e+07	6.24451e+09	62678700	59574	68889.9	无	0	4.77506	4.83816	20	10.4065	9.7955	0.0441998	0.0100374	4.80924	1.76946	4.2745	0	1	0.079664
000926	福星股份	房地产业	2013	0009262012	5	1		美国	美国2012	3.51809	0.590301	1	3.92019	1993	0.079664	0.001218	2.54975e+10	2.76006e+08	3.10436e+07	6.24451e+09	62678700	199034	51319.2	无	0	5.29893	4.71028	20	10.4065	9.7955	0.0441998	0.0100374	3.51809	0.590301	3.92019	0	1	0.079664
000981	银亿股份	房地产业	2014	0009812013	3	0	并购	韩国	韩国2013	2.04808	0.0821871	0	1.5066	1998	0.05361	0.00135	2.40135e+10	1.57446e+08	3.24258e+07	4.60487e+09	1987770	12767	26192.4	无	0	4.10609	4.41817	16	10.3805	9.66322	0.0341911	0.000431667	2.04808	0.0821871	1.5066	0	0	0.05361
002244	滨江集团	房地产业	2016	0022442015	5	1	设立	美国	美国2015	3.28733	0.590301	1	3.92019	2006	0.007121	0.002876	4.22302e+10	1.2012e+08	1.2144e+08	1.26176e+10	-898781	465765	56053.8	有	1	5.66817	4.74861	10	10.6256	10.101	0.00952003	0	3.28733	0.590301	3.92019	1	1	0.007121
002244	滨江集团	房地产业	2016	0022442015	5	0	并购	美国	美国2015	3.28733	0.590301	1	3.92019	2006	0.007121	0.002876	4.22302e+10	1.2012e+08	1.2144e+08	1.26176e+10	-898781	465765	56053.8	有	1	5.66817	4.74861	10	10.6256	10.101	0.00952003	0	3.28733	0.590301	3.92019	1	1	0.007121
002244	滨江集团	房地产业	2015	0022442014	5	1	设立	美国	美国2014	3.18229	0.590301	1	3.92019	2006	0.009307	0.003306	3.82458e+10	1.17167e+08	1.26456e+08	1.17586e+10	-911848	201734	54447.3	无	0	5.30478	4.73598	9	10.5826	10.0704	0.0099644	0	3.18229	0.590301	3.92019	0	1	0.009307
002244	滨江集团	房地产业	2015	0022442014	5	1	设立	美国	美国2014	3.18229	0.590301	1	3.92019	2006	0.009307	0.003306	3.82458e+10	1.17167e+08	1.26456e+08	1.17586e+10	-911848	201734	54447.3	无	0	5.30478	4.73598	9	10.5826	10.0704	0.0099644	0	3.18229	0.590301	3.92019	0	1	0.009307
002244	滨江集团	房地产业	2015	0022442014	5	1	设立	美国	美国2014	3.18229	0.590301	1	3.92019	2006	0.009307	0.003306	3.82458e+10	1.17167e+08	1.26456e+08	1.17586e+10	-911848	201734	54447.3	无	0	5.30478	4.73598	9	10.5826	10.0704	0.0099644	0	3.18229	0.590301	3.92019	0	1	0.009307
002244	滨江集团	房地产业	2015	0022442014	5	1	设立	美国	美国2014	3.18229	0.590301	1	3.92019	2006	0.009307	0.003306	3.82458e+10	1.17167e+08	1.26456e+08	1.17586e+10	-911848	201734	54447.3	无	0	5.30478	4.73598	9	10.5826	10.0704	0.0099644	0	3.18229	0.590301	3.92019	0	1	0.009307
002244	滨江集团	房地产业	2015	0022442014	5	1	设立	美国	美国2014	3.18229	0.590301	1	3.92019	2006	0.009307	0.003306	3.82458e+10	1.17167e+08	1.26456e+08	1.17586e+10	-911848	201734	54447.3	无	0	5.30478	4.73598	9	10.5826	10.0704	0.0099644	0	3.18229	0.590301	3.92019	0	1	0.009307
002285	世联行	房地产业	2016	0022852015	3	0	设立	澳大利亚	澳大利亚2015	4.45505	1.76946	1	4.2745	1993	0.024599	0.006977	7.39802e+09	0	5.16136e+07	4.71055e+09	4.26819e+06	20463	51352.2	无	0	4.31097	4.71056	23	9.86912	9.67307	0	0.000906091	4.45505	1.76946	4.2745	0	1	0.024599
600048	保利地产	房地产业	2016	6000482015	5	1	设立	澳大利亚	澳大利亚2015	4.45505	1.76946	1	4.2745	1992	0.007813	7e-05	4.03833e+11	2.73115e+09	2.83808e+07	1.23429e+11	8.50875e+06	20463	51352.2	无	0	4.31097	4.71056	24	11.6062	11.0914	0.0221273	6.89365e-05	4.45505	1.76946	4.2745	0	1	0.007813
600048	保利地产	房地产业	2016	6000482015	3	0	并购	澳大利亚	澳大利亚2015	4.45505	1.76946	1	4.2745	1992	0.007813	7e-05	4.03833e+11	2.73115e+09	2.83808e+07	1.23429e+11	8.50875e+06	20463	51352.2	无	0	4.31097	4.71056	24	11.6062	11.0914	0.0221273	6.89365e-05	4.45505	1.76946	4.2745	0	1	0.007813
600048	保利地产	房地产业	2016	6000482015	5	1	设立	澳大利亚	澳大利亚2015	4.45505	1.76946	1	4.2745	1992	0.007813	7e-05	4.03833e+11	2.73115e+09	2.83808e+07	1.23429e+11	8.50875e+06	20463	51352.2	无	0	4.31097	4.71056	24	11.6062	11.0914	0.0221273	6.89365e-05	4.45505	1.76946	4.2745	0	1	0.007813
600048	保利地产	房地产业	2016	6000482015	3	0	并购	澳大利亚	澳大利亚2015	4.45505	1.76946	1	4.2745	1992	0.007813	7e-05	4.03833e+11	2.73115e+09	2.83808e+07	1.23429e+11	8.50875e+06	20463	51352.2	无	0	4.31097	4.71056	24	11.6062	11.0914	0.0221273	6.89365e-05	4.45505	1.76946	4.2745	0	1	0.007813
600048	保利地产	房地产业	2016	6000482015	5	1	设立	澳大利亚	澳大利亚2015	4.45505	1.76946	1	4.2745	1992	0.007813	7e-05	4.03833e+11	2.73115e+09	2.83808e+07	1.23429e+11	8.50875e+06	20463	51352.2	无	0	4.31097	4.71056	24	11.6062	11.0914	0.0221273	6.89365e-05	4.45505	1.76946	4.2745	0	1	0.007813
600048	保利地产	房地产业	2016	6000482015	4	0	设立	澳大利亚	澳大利亚2015	4.45505	1.76946	1	4.2745	1992	0.007813	7e-05	4.03833e+11	2.73115e+09	2.83808e+07	1.23429e+11	8.50875e+06	20463	51352.2	无	0	4.31097	4.71056	24	11.6062	11.0914	0.0221273	6.89365e-05	4.45505	1.76946	4.2745	0	1	0.007813
600048	保利地产	房地产业	2016	6000482015	5	1	设立	澳大利亚	澳大利亚2015	4.45505	1.76946	1	4.2745	1992	0.007813	7e-05	4.03833e+11	2.73115e+09	2.83808e+07	1.23429e+11	8.50875e+06	20463	51352.2	无	0	4.31097	4.71056	24	11.6062	11.0914	0.0221273	6.89365e-05	4.45505	1.76946	4.2745	0	1	0.007813
600048	保利地产	房地产业	2016	6000482015	5	1	设立	澳大利亚	澳大利亚2015	4.45505	1.76946	1	4.2745	1992	0.007813	7e-05	4.03833e+11	2.73115e+09	2.83808e+07	1.23429e+11	8.50875e+06	20463	51352.2	无	0	4.31097	4.71056	24	11.6062	11.0914	0.0221273	6.89365e-05	4.45505	1.76946	4.2745	0	1	0.007813
600048	保利地产	房地产业	2016	6000482015	5	1	设立	澳大利亚	澳大利亚2015	4.45505	1.76946	1	4.2745	1992	0.007813	7e-05	4.03833e+11	2.73115e+09	2.83808e+07	1.23429e+11	8.50875e+06	20463	51352.2	无	0	4.31097	4.71056	24	11.6062	11.0914	0.0221273	6.89365e-05	4.45505	1.76946	4.2745	0	1	0.007813
600048	保利地产	房地产业	2016	6000482015	5	1	设立	澳大利亚	澳大利亚2015	4.45505	1.76946	1	4.2745	1992	0.007813	7e-05	4.03833e+11	2.73115e+09	2.83808e+07	1.23429e+11	8.50875e+06	20463	51352.2	无	0	4.31097	4.71056	24	11.6062	11.0914	0.0221273	6.89365e-05	4.45505	1.76946	4.2745	0	1	0.007813
600048	保利地产	房地产业	2016	6000482015	5	1	设立	澳大利亚	澳大利亚2015	4.45505	1.76946	1	4.2745	1992	0.007813	7e-05	4.03833e+11	2.73115e+09	2.83808e+07	1.23429e+11	8.50875e+06	20463	51352.2	无	0	4.31097	4.71056	24	11.6062	11.0914	0.0221273	6.89365e-05	4.45505	1.76946	4.2745	0	1	0.007813
600048	保利地产	房地产业	2016	6000482015	5	1	设立	澳大利亚	澳大利亚2015	4.45505	1.76946	1	4.2745	1992	0.007813	7e-05	4.03833e+11	2.73115e+09	2.83808e+07	1.23429e+11	8.50875e+06	20463	51352.2	无	0	4.31097	4.71056	24	11.6062	11.0914	0.0221273	6.89365e-05	4.45505	1.76946	4.2745	0	1	0.007813
600048	保利地产	房地产业	2016	6000482015	5	1	设立	澳大利亚	澳大利亚2015	4.45505	1.76946	1	4.2745	1992	0.007813	7e-05	4.03833e+11	2.73115e+09	2.83808e+07	1.23429e+11	8.50875e+06	20463	51352.2	无	0	4.31097	4.71056	24	11.6062	11.0914	0.0221273	6.89365e-05	4.45505	1.76946	4.2745	0	1	0.007813
600048	保利地产	房地产业	2016	6000482015	4	0	设立	澳大利亚	澳大利亚2015	4.45505	1.76946	1	4.2745	1992	0.007813	7e-05	4.03833e+11	2.73115e+09	2.83808e+07	1.23429e+11	8.50875e+06	20463	51352.2	无	0	4.31097	4.71056	24	11.6062	11.0914	0.0221273	6.89365e-05	4.45505	1.76946	4.2745	0	1	0.007813
600048	保利地产	房地产业	2016	6000482015	3	0	并购	澳大利亚	澳大利亚2015	4.45505	1.76946	1	4.2745	1992	0.007813	7e-05	4.03833e+11	2.73115e+09	2.83808e+07	1.23429e+11	8.50875e+06	20463	51352.2	无	0	4.31097	4.71056	24	11.6062	11.0914	0.0221273	6.89365e-05	4.45505	1.76946	4.2745	0	1	0.007813
600048	保利地产	房地产业	2016	6000482015	4	0	设立	澳大利亚	澳大利亚2015	4.45505	1.76946	1	4.2745	1992	0.007813	7e-05	4.03833e+11	2.73115e+09	2.83808e+07	1.23429e+11	8.50875e+06	20463	51352.2	无	0	4.31097	4.71056	24	11.6062	11.0914	0.0221273	6.89365e-05	4.45505	1.76946	4.2745	0	1	0.007813
600048	保利地产	房地产业	2016	6000482015	5	1	并购	英国	英国2015	4.32156	2.25666	1	3.1882	1992	0.007813	7e-05	4.03833e+11	2.73115e+09	2.83808e+07	1.23429e+11	8.50875e+06	32720	44162.4	无	0	4.51481	4.64505	24	11.6062	11.0914	0.0221273	6.89365e-05	4.32156	2.25666	3.1882	0	1	0.007813
600067	冠城大通	房地产业	2016	6000672015	5	1	设立	瑞士	瑞士2015	5.41076	3.45107	1	2.38516	1988	0.049255	0.024121	1.98891e+10	1.26829e+08	4.79739e+08	7.40221e+09	1.7809e+07	81884	80831.1	无	0	4.9132	4.90758	28	10.2986	9.86936	0.0171339	0.0024059	5.41076	3.45107	2.38516	0	1	0.049255
600067	冠城大通	房地产业	2016	6000672015	5	1	并购	瑞士	瑞士2015	5.41076	3.45107	1	2.38516	1988	0.049255	0.024121	1.98891e+10	1.26829e+08	4.79739e+08	7.40221e+09	1.7809e+07	81884	80831.1	无	0	4.9132	4.90758	28	10.2986	9.86936	0.0171339	0.0024059	5.41076	3.45107	2.38516	0	1	0.049255
600185	格力地产	房地产业	2016	6001852015	5	1	设立	美国	美国2015	3.28733	0.590301	1	3.92019	1999	0.009889	2.2e-05	2.06126e+10	8.40347e+07	460572	2.54492e+09	197631	465765	56053.8	无	0	5.66817	4.74861	17	10.3141	9.40567	0.0330205	7.76571e-05	3.28733	0.590301	3.92019	0	1	0.009889
600185	格力地产	房地产业	2016	6001852015	5	1	设立	英国	英国2015	4.32156	2.25666	1	3.1882	1999	0.009889	2.2e-05	2.06126e+10	8.40347e+07	460572	2.54492e+09	197631	32720	44162.4	无	0	4.51481	4.64505	17	10.3141	9.40567	0.0330205	7.76571e-05	4.32156	2.25666	3.1882	0	1	0.009889
600208	新湖中宝	房地产业	2015	6002082014	5	1	设立	澳大利亚	澳大利亚2014	4.63874	1.76946	1	4.2745	1993	0.003406	0.003706	7.08492e+10	3.46073e+08	2.62602e+08	1.10383e+10	8.71366e+06	40970	61436.5	无	0	4.61247	4.78843	22	10.8503	10.0429	0.0313519	0.000789399	4.63874	1.76946	4.2745	0	1	0.003406
600246	万通地产	房地产业	2011	6002462010	5	1	设立	新加坡	新加坡2010	3.94593	4.54935	1	0.552442	1998	0.004194	5.9e-05	11876151579	148361848	706515	3568396779	-77583	55076	46549	无	0	4.74096	4.66791	13	10.0747	9.55247	0.0415766	0	3.94593	4.54935	0.552442	0	1	0.004194
600325	华发股份	房地产业	2015	6003252014	5	1	设立	美国	美国2014	3.18229	0.590301	1	3.92019	1992	0.008264	0.001195	6.74311e+10	2.40822e+08	8.06061e+07	7.1043e+09	1.77922e+07	201734	54447.3	无	0	5.30478	4.73598	23	10.8289	9.85152	0.033898	0.00250443	3.18229	0.590301	3.92019	0	1	0.008264
600325	华发股份	房地产业	2015	6003252014	5	1	设立	美国	美国2014	3.18229	0.590301	1	3.92019	1992	0.008264	0.001195	6.74311e+10	2.40822e+08	8.06061e+07	7.1043e+09	1.77922e+07	201734	54447.3	无	0	5.30478	4.73598	23	10.8289	9.85152	0.033898	0.00250443	3.18229	0.590301	3.92019	0	1	0.008264
600340	华夏幸福	房地产业	2014	6003402013	5	1	设立	美国	美国2013	3.42506	0.590301	1	3.92019	1993	0.010252	0.004708	7.40938e+10	8.73154e+08	3.48858e+08	2.10598e+10	8.69862e+06	201393	52632.1	无	0	5.30404	4.72125	21	10.8698	10.3235	0.0414608	0.000413045	3.42506	0.590301	3.92019	0	1	0.010252
600340	华夏幸福	房地产业	2014	6003402013	5	1	设立	美国	美国2013	3.42506	0.590301	1	3.92019	1993	0.010252	0.004708	7.40938e+10	8.73154e+08	3.48858e+08	2.10598e+10	8.69862e+06	201393	52632.1	无	0	5.30404	4.72125	21	10.8698	10.3235	0.0414608	0.000413045	3.42506	0.590301	3.92019	0	1	0.010252
600340	华夏幸福	房地产业	2016	6003402015	5	1	设立	新加坡	新加坡2015	4.50211	4.54935	1	0.552442	1993	0.014109	0.026758	1.68623e+11	1.23644e+09	4.51208e+09	3.83347e+10	2.07689e+08	65262	52239	无	0	4.81466	4.718	23	11.2269	10.5836	0.0322539	0.00541777	4.50211	4.54935	0.552442	0	1	0.014109
600340	华夏幸福	房地产业	2016	6003402015	5	1	设立	印度尼西亚	印度尼西亚2015	0.667911	0.00473398	0	0.553359	1993	0.014109	0.026758	1.68623e+11	1.23644e+09	4.51208e+09	3.83347e+10	2.07689e+08	15508	3346.49	无	0	4.19056	3.52459	23	11.2269	10.5836	0.0322539	0.00541777	0.667911	0.00473398	0.553359	0	0	0.014109
600340	华夏幸福	房地产业	2016	6003402015	5	1	设立	印度尼西亚	印度尼西亚2015	0.667911	0.00473398	0	0.553359	1993	0.014109	0.026758	1.68623e+11	1.23644e+09	4.51208e+09	3.83347e+10	2.07689e+08	15508	3346.49	无	0	4.19056	3.52459	23	11.2269	10.5836	0.0322539	0.00541777	0.667911	0.00473398	0.553359	0	0	0.014109
600340	华夏幸福	房地产业	2016	6003402015	5	1	设立	印度尼西亚	印度尼西亚2015	0.667911	0.00473398	0	0.553359	1993	0.014109	0.026758	1.68623e+11	1.23644e+09	4.51208e+09	3.83347e+10	2.07689e+08	15508	3346.49	无	0	4.19056	3.52459	23	11.2269	10.5836	0.0322539	0.00541777	0.667911	0.00473398	0.553359	0	0	0.014109
600340	华夏幸福	房地产业	2016	6003402015	5	1	设立	印度尼西亚	印度尼西亚2015	0.667911	0.00473398	0	0.553359	1993	0.014109	0.026758	1.68623e+11	1.23644e+09	4.51208e+09	3.83347e+10	2.07689e+08	15508	3346.49	无	0	4.19056	3.52459	23	11.2269	10.5836	0.0322539	0.00541777	0.667911	0.00473398	0.553359	0	0	0.014109
600340	华夏幸福	房地产业	2016	6003402015	5	1	设立	印度尼西亚	印度尼西亚2015	0.667911	0.00473398	0	0.553359	1993	0.014109	0.026758	1.68623e+11	1.23644e+09	4.51208e+09	3.83347e+10	2.07689e+08	15508	3346.49	无	0	4.19056	3.52459	23	11.2269	10.5836	0.0322539	0.00541777	0.667911	0.00473398	0.553359	0	0	0.014109
600340	华夏幸福	房地产业	2016	6003402015	5	1	设立	印度	印度2015	0.821485	0.0106515	0	0.694952	1993	0.014109	0.026758	1.68623e+11	1.23644e+09	4.51208e+09	3.83347e+10	2.07689e+08	44208	1614.16	无	0	4.6455	3.20795	23	11.2269	10.5836	0.0322539	0.00541777	0.821485	0.0106515	0.694952	0	0	0.014109
600340	华夏幸福	房地产业	2016	6003402015	5	1	设立	越南	越南2015	0.129586	0.290482	0	0.660532	1993	0.014109	0.026758	1.68623e+11	1.23644e+09	4.51208e+09	3.83347e+10	2.07689e+08	11800	2067.91	无	0	4.07188	3.31553	23	11.2269	10.5836	0.0322539	0.00541777	0.129586	0.290482	0.660532	0	0	0.014109
600340	华夏幸福	房地产业	2016	6003402015	5	1	设立	缅甸	缅甸2015	0.939766	1.98945	0	1.33423	1993	0.014109	0.026758	1.68623e+11	1.23644e+09	4.51208e+09	3.83347e+10	2.07689e+08	2824	1161.48	无	0	3.45086	3.06501	23	11.2269	10.5836	0.0322539	0.00541777	0.939766	1.98945	1.33423	0	0	0.014109
600340	华夏幸福	房地产业	2016	6003402015	5	1	设立	马来西亚	马来西亚2015	0.843802	1.26292	1	1.35953	1993	0.014109	0.026758	1.68623e+11	1.23644e+09	4.51208e+09	3.83347e+10	2.07689e+08	11121	9768.37	无	0	4.04614	3.98982	23	11.2269	10.5836	0.0322539	0.00541777	0.843802	1.26292	1.35953	0	1	0.014109
600340	华夏幸福	房地产业	2016	6003402015	5	1	设立	英国	英国2015	4.32156	2.25666	1	3.1882	1993	0.014109	0.026758	1.68623e+11	1.23644e+09	4.51208e+09	3.83347e+10	2.07689e+08	32720	44162.4	无	0	4.51481	4.64505	23	11.2269	10.5836	0.0322539	0.00541777	4.32156	2.25666	3.1882	0	1	0.014109
600383	金地集团	房地产业	2016	6003832015	5	1	设立	美国	美国2015	3.28733	0.590301	1	3.92019	1996	0.002137	0	1.39346e+11	1.12296e+09	#N/A	3.27333e+10	1.95444e+07	465765	56053.8	有	1	5.66817	4.74861	20	11.1441	10.515	0.0343063	0.00059708	3.28733	0.590301	3.92019	1	1	0.002137
600383	金地集团	房地产业	2016	6003832015	5	1	设立	美国	美国2015	3.28733	0.590301	1	3.92019	1996	0.002137	0	1.39346e+11	1.12296e+09	#N/A	3.27333e+10	1.95444e+07	465765	56053.8	有	1	5.66817	4.74861	20	11.1441	10.515	0.0343063	0.00059708	3.28733	0.590301	3.92019	1	1	0.002137
600383	金地集团	房地产业	2016	6003832015	5	1	设立	美国	美国2015	3.28733	0.590301	1	3.92019	1996	0.002137	0	1.39346e+11	1.12296e+09	#N/A	3.27333e+10	1.95444e+07	465765	56053.8	有	1	5.66817	4.74861	20	11.1441	10.515	0.0343063	0.00059708	3.28733	0.590301	3.92019	1	1	0.002137
600383	金地集团	房地产业	2016	6003832015	5	1	设立	美国	美国2015	3.28733	0.590301	1	3.92019	1996	0.002137	0	1.39346e+11	1.12296e+09	#N/A	3.27333e+10	1.95444e+07	465765	56053.8	有	1	5.66817	4.74861	20	11.1441	10.515	0.0343063	0.00059708	3.28733	0.590301	3.92019	1	1	0.002137
600383	金地集团	房地产业	2016	6003832015	4	0	设立	美国	美国2015	3.28733	0.590301	1	3.92019	1996	0.002137	0	1.39346e+11	1.12296e+09	#N/A	3.27333e+10	1.95444e+07	465765	56053.8	有	1	5.66817	4.74861	20	11.1441	10.515	0.0343063	0.00059708	3.28733	0.590301	3.92019	1	1	0.002137
600383	金地集团	房地产业	2016	6003832015	4	0	设立	美国	美国2015	3.28733	0.590301	1	3.92019	1996	0.002137	0	1.39346e+11	1.12296e+09	#N/A	3.27333e+10	1.95444e+07	465765	56053.8	有	1	5.66817	4.74861	20	11.1441	10.515	0.0343063	0.00059708	3.28733	0.590301	3.92019	1	1	0.002137
600383	金地集团	房地产业	2016	6003832015	3	0	设立	美国	美国2015	3.28733	0.590301	1	3.92019	1996	0.002137	0	1.39346e+11	1.12296e+09	#N/A	3.27333e+10	1.95444e+07	465765	56053.8	有	1	5.66817	4.74861	20	11.1441	10.515	0.0343063	0.00059708	3.28733	0.590301	3.92019	1	1	0.002137
600383	金地集团	房地产业	2016	6003832015	3	0	设立	美国	美国2015	3.28733	0.590301	1	3.92019	1996	0.002137	0	1.39346e+11	1.12296e+09	#N/A	3.27333e+10	1.95444e+07	465765	56053.8	有	1	5.66817	4.74861	20	11.1441	10.515	0.0343063	0.00059708	3.28733	0.590301	3.92019	1	1	0.002137
600383	金地集团	房地产业	2016	6003832015	5	1	设立	美国	美国2015	3.28733	0.590301	1	3.92019	1996	0.002137	0	1.39346e+11	1.12296e+09	#N/A	3.27333e+10	1.95444e+07	465765	56053.8	有	1	5.66817	4.74861	20	11.1441	10.515	0.0343063	0.00059708	3.28733	0.590301	3.92019	1	1	0.002137
600383	金地集团	房地产业	2016	6003832015	5	1	设立	美国	美国2015	3.28733	0.590301	1	3.92019	1996	0.002137	0	1.39346e+11	1.12296e+09	#N/A	3.27333e+10	1.95444e+07	465765	56053.8	有	1	5.66817	4.74861	20	11.1441	10.515	0.0343063	0.00059708	3.28733	0.590301	3.92019	1	1	0.002137
600383	金地集团	房地产业	2016	6003832015	5	1	设立	美国	美国2015	3.28733	0.590301	1	3.92019	1996	0.002137	0	1.39346e+11	1.12296e+09	#N/A	3.27333e+10	1.95444e+07	465765	56053.8	有	1	5.66817	4.74861	20	11.1441	10.515	0.0343063	0.00059708	3.28733	0.590301	3.92019	1	1	0.002137
600383	金地集团	房地产业	2016	6003832015	5	1	设立	美国	美国2015	3.28733	0.590301	1	3.92019	1996	0.002137	0	1.39346e+11	1.12296e+09	#N/A	3.27333e+10	1.95444e+07	465765	56053.8	有	1	5.66817	4.74861	20	11.1441	10.515	0.0343063	0.00059708	3.28733	0.590301	3.92019	1	1	0.002137
600383	金地集团	房地产业	2016	6003832015	5	1	设立	美国	美国2015	3.28733	0.590301	1	3.92019	1996	0.002137	0	1.39346e+11	1.12296e+09	#N/A	3.27333e+10	1.95444e+07	465765	56053.8	有	1	5.66817	4.74861	20	11.1441	10.515	0.0343063	0.00059708	3.28733	0.590301	3.92019	1	1	0.002137
600383	金地集团	房地产业	2016	6003832015	5	1	设立	美国	美国2015	3.28733	0.590301	1	3.92019	1996	0.002137	0	1.39346e+11	1.12296e+09	#N/A	3.27333e+10	1.95444e+07	465765	56053.8	有	1	5.66817	4.74861	20	11.1441	10.515	0.0343063	0.00059708	3.28733	0.590301	3.92019	1	1	0.002137
600383	金地集团	房地产业	2016	6003832015	5	1	设立	美国	美国2015	3.28733	0.590301	1	3.92019	1996	0.002137	0	1.39346e+11	1.12296e+09	#N/A	3.27333e+10	1.95444e+07	465765	56053.8	有	1	5.66817	4.74861	20	11.1441	10.515	0.0343063	0.00059708	3.28733	0.590301	3.92019	1	1	0.002137
600641	万业企业	房地产业	2010	6006412009	3	0	设立	新加坡	新加坡2009	3.73524	4.54935	1	0.552442	1991	0.020984	0.001512	5.26004e+09	3.1266e+07	7.95226e+06	1.36995e+09	5911.44	24418	38751.7	无	0	4.38771	4.58829	19	9.72099	9.1367	0.0228228	4.31508e-06	3.73524	4.54935	0.552442	0	1	0.020984
600641	万业企业	房地产业	2010	6006412009	3	0	设立	新加坡	新加坡2009	3.73524	4.54935	1	0.552442	1991	0.020984	0.001512	5.26004e+09	3.1266e+07	7.95226e+06	1.36995e+09	5911.44	24418	38751.7	无	0	4.38771	4.58829	19	9.72099	9.1367	0.0228228	4.31508e-06	3.73524	4.54935	0.552442	0	1	0.020984
000005	世纪星源	水利、环境和公共设施管理业	2015	0000052014		0	0	德国	德国2014	4.52375	1.50554	1	1.89071	1990	0.018967	0	1.36666e+09	3.77025e+06	0	5.2777e+07	0	4863	48102.4	无	0	3.6869	4.68217	25	9.13566	7.72244	0.0714374	0	4.52375	1.50554	1.89071	0	1	0.018967
000035	中国天楹	水利、环境和公共设施管理业	2016	0000352015		1	1	比利时	比利时2015	3.52858	1.36812	1	2.71491	1984	0.162701	0.4086	4.39902e+09	1.21202e+06	1.79744e+09	8.25399e+08	3.59507e+07	21244	40277.8	无	0	4.32724	4.60507	32	9.64336	8.91666	0.0014684	0.0435555	3.52858	1.36812	2.71491	0	1	0.162701
000035	中国天楹	水利、环境和公共设施管理业	2016	0000352015		1	1	加拿大	加拿大2015	4.89175	2.18828	1	3.30673	1984	0.162701	0.4086	4.39902e+09	1.21202e+06	1.79744e+09	8.25399e+08	3.59507e+07	41512	43205.6	无	0	4.61817	4.63554	32	9.64336	8.91666	0.0014684	0.0435555	4.89175	2.18828	3.30673	0	1	0.162701
002341	新纶科技	水利、环境和公共设施管理业	2015	0023412014		0	1	日本	日本2014	3.59276	2.43221	1	2.17218	2002	0.171189	0.074112	3.37579e+09	1.07394e+08	2.50187e+08	1.34897e+09	5.99139e+07	12030	38240.9	无	0	4.08027	4.58253	13	9.52838	9.13	0.0796119	0.0444145	3.59276	2.43221	2.17218	0	1	0.171189
002341	新纶科技	水利、环境和公共设施管理业	2016	0023412015		1	0	日本	日本2015	3.56282	2.43221	1	2.17218	2002	0.258924	0.073823	3.63539e+09	1.01117e+08	2.68375e+08	1.0241e+09	5.6935e+07	3309	34628.7	有	1	3.5197	4.53944	14	9.56055	9.01034	0.0987373	0.0555952	3.56282	2.43221	2.17218	1	1	0.258924
002341	新纶科技	水利、环境和公共设施管理业	2016	0023412015		1	1	美国	美国2015	3.28733	0.590301	1	3.92019	2002	0.258924	0.073823	3.63539e+09	1.01117e+08	2.68375e+08	1.0241e+09	5.6935e+07	465765	56053.8	无	0	5.66817	4.74861	14	9.56055	9.01034	0.0987373	0.0555952	3.28733	0.590301	3.92019	0	1	0.258924
002573	清新环境	水利、环境和公共设施管理业	2014	0025732013		1	1	波兰	波兰2013	2.43618	0.00841596	0	2.50024	2001	0.328728	0.028078	3.65431e+09	1.45184e+07	1.02605e+08	7.65022e+08	3.09727e+07	3625	13574.1	无	0	3.55931	4.13271	13	9.56281	8.88367	0.0189777	0.040486	2.43618	0.00841596	2.50024	0	0	0.328728
300056	三维丝	水利、环境和公共设施管理业	2015	3000562014		1	1	美国	美国2014	3.18229	0.590301	1	3.92019	2009	0.239227	0.015326	8.69131e+08	3.53342e+07	1.33203e+07	4.54529e+08	2.01241e+07	201734	54447.3	无	0	5.30478	4.73598	6	8.93909	8.65756	0.0777381	0.0442746	3.18229	0.590301	3.92019	0	1	0.239227
300072	三聚环保	水利、环境和公共设施管理业	2016	3000722015		1	1	美国	美国2015	3.28733	0.590301	1	3.92019	1997	0.142287	0.015617	1.02315e+10	9.63491e+07	1.59783e+08	5.69812e+09	1.42433e+08	465765	56053.8	无	0	5.66817	4.74861	19	10.0099	9.75573	0.0169089	0.0249965	3.28733	0.590301	3.92019	0	1	0.142287
300137	先河环保	水利、环境和公共设施管理业	2014	3001372013		1	1	美国	美国2013	3.42506	0.590301	1	3.92019	1996	0.169319	0.012391	1.1053e+09	5.85764e+07	1.3696e+07	3.34779e+08	1.35165e+07	201393	52632.1	无	0	5.30404	4.72125	18	9.04348	8.52476	0.17497	0.0403744	3.42506	0.590301	3.92019	0	1	0.169319
300137	先河环保	水利、环境和公共设施管理业	2014	3001372013		0	0	美国	美国2013	3.42506	0.590301	1	3.92019	1996	0.169319	0.012391	1.1053e+09	5.85764e+07	1.3696e+07	3.34779e+08	1.35165e+07	201393	52632.1	无	0	5.30404	4.72125	18	9.04348	8.52476	0.17497	0.0403744	3.42506	0.590301	3.92019	0	1	0.169319
300137	先河环保	水利、环境和公共设施管理业	2016	3001372015		0	0	美国	美国2015	3.28733	0.590301	1	3.92019	1996	0.150288	0.016416	1.62891e+09	7.19032e+07	2.674e+07	6.28141e+08	3.19144e+07	465765	56053.8	有	1	5.66817	4.74861	20	9.2119	8.79806	0.11447	0.0508076	3.28733	0.590301	3.92019	1	1	0.150288
300187	永清环保	水利、环境和公共设施管理业	2015	3001872014		0	0	美国	美国2014	3.18229	0.590301	1	3.92019	2004	0.089036	0.009154	1.55668e+09	2.48265e+07	1.42494e+07	9.0114e+08	3.25641e+07	201734	54447.3	无	0	5.30478	4.73598	11	9.1922	8.95479	0.0275501	0.0361366	3.18229	0.590301	3.92019	0	1	0.089036
300187	永清环保	水利、环境和公共设施管理业	2015	3001872014		1	1	美国	美国2014	3.18229	0.590301	1	3.92019	2004	0.089036	0.009154	1.55668e+09	2.48265e+07	1.42494e+07	9.0114e+08	3.25641e+07	201734	54447.3	无	0	5.30478	4.73598	11	9.1922	8.95479	0.0275501	0.0361366	3.18229	0.590301	3.92019	0	1	0.089036
300190	维尔利	水利、环境和公共设施管理业	2016	3001902015		1	1	卢森堡	卢森堡2015	5.19035	3.49381	1	2.20466	2003	0.081311	0.240895	2.77757e+09	2.32611e+07	6.69102e+08	9.60909e+08	3.98249e+07	11320	100161	无	0	4.05385	5.0007	13	9.44366	8.98268	0.0242074	0.041445	5.19035	3.49381	2.20466	0	1	0.081311
300190	维尔利	水利、环境和公共设施管理业	2016	3001902015		1	1	德国	德国2015	4.40261	1.50554	1	1.89071	2003	0.081311	0.240895	2.77757e+09	2.32611e+07	6.69102e+08	9.60909e+08	3.98249e+07	33276	41686.2	无	0	4.52213	4.61999	13	9.44366	8.98268	0.0242074	0.041445	4.40261	1.50554	1.89071	0	1	0.081311
300190	维尔利	水利、环境和公共设施管理业	2016	3001902015		0	0	德国	德国2015	4.40261	1.50554	1	1.89071	2003	0.081311	0.240895	2.77757e+09	2.32611e+07	6.69102e+08	9.60909e+08	3.98249e+07	33276	41686.2	无	0	4.52213	4.61999	13	9.44366	8.98268	0.0242074	0.041445	4.40261	1.50554	1.89071	0	1	0.081311
300190	维尔利	水利、环境和公共设施管理业	2016	3001902015		1	1	泰国	泰国2015	0.20672	0.278253	0	1.98263	2003	0.081311	0.240895	2.77757e+09	2.32611e+07	6.69102e+08	9.60909e+08	3.98249e+07	5700	5814.77	无	0	3.75587	3.76453	13	9.44366	8.98268	0.0242074	0.041445	0.20672	0.278253	1.98263	0	0	0.081311
300262	巴安水务	水利、环境和公共设施管理业	2015	3002622014		1	0	奥地利	奥地利2014	4.36246	1.4223	1	3.44785	1999	0.071648	0.028657	1.18969e+09	1.66425e+07	3.40935e+07	3.50718e+08	1.28831e+07	4580	51471.2	无	0	3.66087	4.71156	16	9.07543	8.54496	0.0474527	0.0367335	4.36246	1.4223	3.44785	0	1	0.071648
300262	巴安水务	水利、环境和公共设施管理业	2016	3002622015		0	0	德国	德国2015	4.40261	1.50554	1	1.89071	1999	0.045963	0.019636	1.76805e+09	2.16696e+07	3.47167e+07	6.79267e+08	9.35964e+06	33276	41686.2	无	0	4.52213	4.61999	17	9.24749	8.83204	0.0319015	0.013779	4.40261	1.50554	1.89071	0	1	0.045963
300262	巴安水务	水利、环境和公共设施管理业	2016	3002622015		1	1	瑞典	瑞典2015	5.22839	2.68903	1	4.71541	1999	0.045963	0.019636	1.76805e+09	2.16696e+07	3.47167e+07	6.79267e+08	9.35964e+06	6202	50687.5	无	0	3.79253	4.7049	17	9.24749	8.83204	0.0319015	0.013779	5.22839	2.68903	4.71541	0	1	0.045963
030388	国祯环保	水利、环境和公共设施管理业	2016	0303882015		1	0	挪威	挪威2015	5.35603	3.80033	1	4.42367	1997	0.0563885	0.0341339	3.97569e+09	3.60142e+07	1.35706e+08	1.0463e+09	2.4542e+07	11654	74185.5	无	0	4.06648	4.87032	19	9.59941	9.01966	0.0344206	0.023456	5.35603	3.80033	4.42367	0	1	0.0563885
000939	凯迪生态	水利、环境和公共设施管理业	2016	0009392015		0	1	越南	越南2015	0.129586	0.290482	0	0.660532	1993	0.35646	0.038693	3.28922e+10	7.28009e+06	1.27269e+09	3.49568e+09	1.90104e+08	11800	2067.91	无	0	4.07188	3.31553	23	10.5171	9.54353	0.0020826	0.0543825	0.129586	0.290482	0.660532	0	0	0.35646
002340	格林美	水利、环境和公共设施管理业	2015	0023402014		0	0	美国	美国2014	3.18229	0.590301	1	3.92019	2001	0.218338	0.089832	1.15868e+10	3.75025e+07	1.04087e+09	3.90886e+09	1.52352e+08	201734	54447.3	无	0	5.30478	4.73598	14	10.064	9.59205	0.00959425	0.038976	3.18229	0.590301	3.92019	0	1	0.218338
002340	格林美	水利、环境和公共设施管理业	2015	0023402014		1	1	加拿大	加拿大2014	4.81787	2.18828	1	3.30673	2001	0.218338	0.089832	1.15868e+10	3.75025e+07	1.04087e+09	3.90886e+09	1.52352e+08	59062	50379.2	无	0	4.77131	4.70225	14	10.064	9.59205	0.00959425	0.038976	4.81787	2.18828	3.30673	0	1	0.218338

## Sheet: data
CODE	YEAR	年份	FD	IFD	GDP	LOG GDP	AGE	ASSETS	MS	SALE	RESEARCH	LOG ASSETS	MI	LOG SALE	TI	EXPERIENCE	LogFDI
000917	2018	2015	3.21472	3.92019	54447.3	4.73598	1999	1.57735e+10	3.43046e+08	5.47388e+09	0	10.1979	0.0626696	9.73829	0	1	5.30478
000997	2012	2009	3.44957	3.92019	48341.2	4.68432	1999	1.18505e+09	7.63283e+07	1.01819e+09	157749	9.07374	0.0749646	9.00783	0.000154931	0	5.48624
000997	2012	2009	4.5416	3.9286	56675	4.75339	1999	1.18505e+09	7.63283e+07	1.01819e+09	157749	9.07374	0.0749646	9.00783	0.000154931	0	3.65792
000997	2012	2009	1.97607	1.10002	18131	4.25842	1999	1.18505e+09	7.63283e+07	1.01819e+09	157749	9.07374	0.0749646	9.00783	0.000154931	0	3.73496
000997	2017	2014	2.65788	1.10002	21902	4.34048	1999	3.69372e+09	1.18395e+08	1.85982e+09	1.28001e+08	9.56746	0.0636592	9.26947	0.0688241	1	3.55606
002123	2015	2012	1.21852	0.9262	39901.2	4.60099	1998	3.45051e+09	2.6454e+08	1.63082e+09	1.37953e+08	9.53788	0.162213	9.21241	0.0845912	0	3.85443
002123	2018	2015	1.43044	0.9262	44238.6	4.6458	1998	3.51568e+09	2.58226e+08	9.278e+08	1.28739e+08	9.54601	0.278321	8.96745	0.138757	1	4.04423
002123	2018	2015	4.16031	3.1882	46615.4	4.66853	1998	3.51568e+09	2.58226e+08	9.278e+08	1.28739e+08	9.54601	0.278321	8.96745	0.138757	1	4.39252
002153	2019	2016	4.21344	3.44785	44117.7	4.64461	1998	5.2768e+09	1.21546e+08	1.98666e+09	7.13807e+07	9.72237	0.0611808	9.29812	0.0359299	0	3.1038
002153	2019	2016	3.32246	3.92019	56053.8	4.74861	1998	5.2768e+09	1.21546e+08	1.98666e+09	7.13807e+07	9.72237	0.0611808	9.29812	0.0359299	0	5.66817
002153	2019	2016	2.3954	2.50024	12355.5	4.09186	1998	5.2768e+09	1.21546e+08	1.98666e+09	7.13807e+07	9.72237	0.0611808	9.29812	0.0359299	0	4.18387
002153	2019	2016	2.66115	1.36958	17561.7	4.24457	1998	5.2768e+09	1.21546e+08	1.98666e+09	7.13807e+07	9.72237	0.0611808	9.29812	0.0359299	0	2.66745
002153	2019	2016	4.44864	1.89071	41686.2	4.61999	1998	5.2768e+09	1.21546e+08	1.98666e+09	7.13807e+07	9.72237	0.0611808	9.29812	0.0359299	0	4.52213
002153	2019	2016	4.44864	1.89071	41686.2	4.61999	1998	5.2768e+09	1.21546e+08	1.98666e+09	7.13807e+07	9.72237	0.0611808	9.29812	0.0359299	0	4.52213
002153	2019	2016	4.53794	0.552442	52239	4.718	1998	5.2768e+09	1.21546e+08	1.98666e+09	7.13807e+07	9.72237	0.0611808	9.29812	0.0359299	0	4.81466
002153	2019	2016	3.32246	3.92019	56053.8	4.74861	1998	5.2768e+09	1.21546e+08	1.98666e+09	7.13807e+07	9.72237	0.0611808	9.29812	0.0359299	0	5.66817
002153	2019	2016	2.1168	2.32982	25865.4	4.41272	1998	5.2768e+09	1.21546e+08	1.98666e+09	7.13807e+07	9.72237	0.0611808	9.29812	0.0359299	0	4.29137
002174	2018	2015	4.39288	0.552442	55634.6	4.74535	1995	1.37549e+09	5.63821e+07	8.43536e+08	3.21192e+06	9.13846	0.0668402	8.9261	0.00380768	0	4.83567
002174	2019	2016	4.44864	1.89071	41686.2	4.61999	1995	2.92468e+09	1.09687e+08	1.53469e+09	1.41638e+08	9.46608	0.0714716	9.18602	0.0922909	0	4.52213
002174	2019	2016	4.44864	1.89071	41686.2	4.61999	1995	2.92468e+09	1.09687e+08	1.53469e+09	1.41638e+08	9.46608	0.0714716	9.18602	0.0922909	0	4.52213
002174	2019	2016	4.44864	1.89071	41686.2	4.61999	1995	2.92468e+09	1.09687e+08	1.53469e+09	1.41638e+08	9.46608	0.0714716	9.18602	0.0922909	0	4.52213
002174	2019	2016	3.32246	3.92019	56053.8	4.74861	1995	2.92468e+09	1.09687e+08	1.53469e+09	1.41638e+08	9.46608	0.0714716	9.18602	0.0922909	0	5.66817
002174	2019	2016	4.44864	1.89071	41686.2	4.61999	1995	2.92468e+09	1.09687e+08	1.53469e+09	1.41638e+08	9.46608	0.0714716	9.18602	0.0922909	0	4.52213
002174	2019	2016	4.44864	1.89071	41686.2	4.61999	1995	2.92468e+09	1.09687e+08	1.53469e+09	1.41638e+08	9.46608	0.0714716	9.18602	0.0922909	0	4.52213
002174	2019	2016	1.80784	1.5066	27396.7	4.4377	1995	2.92468e+09	1.09687e+08	1.53469e+09	1.41638e+08	9.46608	0.0714716	9.18602	0.0922909	0	3.7026
002174	2019	2016	2.95692	2.41647	36304.2	4.55996	1995	2.92468e+09	1.09687e+08	1.53469e+09	1.41638e+08	9.46608	0.0714716	9.18602	0.0922909	0	4.65655
002174	2019	2016	0.562396	2.04467	9125.79	3.96027	1995	2.92468e+09	1.09687e+08	1.53469e+09	1.41638e+08	9.46608	0.0714716	9.18602	0.0922909	0	4.21769
002174	2019	2016	5.2439	2.20466	100161	5.0007	1995	2.92468e+09	1.09687e+08	1.53469e+09	1.41638e+08	9.46608	0.0714716	9.18602	0.0922909	0	4.05385
002174	2019	2016	5.2439	2.20466	100161	5.0007	1995	2.92468e+09	1.09687e+08	1.53469e+09	1.41638e+08	9.46608	0.0714716	9.18602	0.0922909	0	4.05385
002174	2019	2016	2.98057	3.27482	22400	4.35025	1995	2.92468e+09	1.09687e+08	1.53469e+09	1.41638e+08	9.46608	0.0714716	9.18602	0.0922909	0	#NUM!
002174	2019	2016	2.98057	3.27482	22400	4.35025	1995	2.92468e+09	1.09687e+08	1.53469e+09	1.41638e+08	9.46608	0.0714716	9.18602	0.0922909	0	#NUM!
002230	2019	2016	3.59942	2.17218	34628.7	4.53944	1999	8.39034e+09	3.75466e+08	2.5008e+09	5.76062e+08	9.92378	0.150138	9.39808	0.230351	0	3.5197
002261	2016	2013	2.01656	1.5066	24649.2	4.3918	2001	9.70965e+08	5.87528e+07	4.32796e+08	5.64902e+07	8.9872	0.135752	8.63628	0.130524	0	3.97754
002280	2018	2015	3.21472	3.92019	54447.3	4.73598	2002	9.61217e+08	2.29864e+07	3.22499e+08	1.61526e+07	8.98282	0.0712759	8.50853	0.0500857	1	5.30478
002315	2013	2010	2.13543	1.10002	16988	4.23014	2007	1.59257e+09	6.95427e+07	2.29953e+08	1.12414e+07	9.2021	0.302422	8.36164	0.0488856	0	3.44793
002315	2018	2015	3.21472	3.92019	54447.3	4.73598	2007	2.14076e+09	1.68907e+08	5.0989e+08	6.763e+07	9.33057	0.331262	8.70748	0.132636	1	5.30478
002315	2016	2013	3.55758	3.92019	51319.2	4.71028	2007	1.9777e+09	1.53715e+08	4.49644e+08	3.56109e+07	9.29616	0.341861	8.65287	0.0791979	0	5.29893
002315	2017	2014	3.46786	3.92019	52632.1	4.72125	2007	2.09567e+09	1.63592e+08	5.10872e+08	6.72973e+07	9.32132	0.320221	8.70831	0.13173	1	5.30404
002315	2019	2016	3.32246	3.92019	56053.8	4.74861	2007	2.45422e+09	1.82601e+08	4.94515e+08	7.40709e+07	9.38991	0.369253	8.69418	0.149785	1	5.66817
002315	2019	2016	3.32246	3.92019	56053.8	4.74861	2007	2.45422e+09	1.82601e+08	4.94515e+08	7.40709e+07	9.38991	0.369253	8.69418	0.149785	1	5.66817
002315	2019	2016	3.32246	3.92019	56053.8	4.74861	2007	2.45422e+09	1.82601e+08	4.94515e+08	7.40709e+07	9.38991	0.369253	8.69418	0.149785	1	5.66817
002315	2018	2015	3.21472	3.92019	54447.3	4.73598	2007	2.14076e+09	1.68907e+08	5.0989e+08	6.763e+07	9.33057	0.331262	8.70748	0.132636	1	5.30478
002315	2019	2016	3.32246	3.92019	56053.8	4.74861	2007	2.45422e+09	1.82601e+08	4.94515e+08	7.40709e+07	9.38991	0.369253	8.69418	0.149785	1	5.66817
002315	2016	2013	2.58884	1.10002	21308	4.32854	2007	1.9777e+09	1.53715e+08	4.49644e+08	3.56109e+07	9.29616	0.341861	8.65287	0.0791979	0	3.5061
002315	2016	2013	2.58884	1.10002	21308	4.32854	2007	1.9777e+09	1.53715e+08	4.49644e+08	3.56109e+07	9.29616	0.341861	8.65287	0.0791979	0	3.5061
002354	2018	2015	1.48304	#N/A	41022	4.61302	2007	7.44162e+08	3.9167e+07	4.75541e+08	91746000	8.87167	0.082363	8.67719	0.19293	0	2.75435
002354	2018	2015	4.56817	1.89071	48102.4	4.68217	2007	7.44162e+08	3.9167e+07	4.75541e+08	91746000	8.87167	0.082363	8.67719	0.19293	0	3.6869
002354	2018	2015	4.56817	1.89071	48102.4	4.68217	2007	7.44162e+08	3.9167e+07	4.75541e+08	91746000	8.87167	0.082363	8.67719	0.19293	0	3.6869
002354	2018	2015	4.56817	1.89071	48102.4	4.68217	2007	7.44162e+08	3.9167e+07	4.75541e+08	91746000	8.87167	0.082363	8.67719	0.19293	0	3.6869
002354	2018	2015	3.62882	2.17218	38240.9	4.58253	2007	7.44162e+08	3.9167e+07	4.75541e+08	91746000	8.87167	0.082363	8.67719	0.19293	0	4.08027
002354	2018	2015	3.21472	3.92019	54447.3	4.73598	2007	7.44162e+08	3.9167e+07	4.75541e+08	91746000	8.87167	0.082363	8.67719	0.19293	0	5.30478
002405	2018	2015	5.03635	3.9286	52148.1	4.71724	2008	3.11125e+09	9.90894e+07	1.05901e+09	5.76852e+08	9.49294	0.0935676	9.0249	0.544707	1	4.65296
002405	2014	2011	4.87328	3.9286	50289.3	4.70148	2008	2.28865e+09	3.69668e+07	6.7526e+08	2.63069e+08	9.35958	0.0547446	8.82947	0.389582	1	#NUM!
002405	2012	2009	4.5416	3.9286	56675	4.75339	2008	#N/A	#N/A	#N/A	0	#N/A	#N/A	#N/A	#N/A	0	3.65792
002405	2018	2015	3.21472	3.92019	54447.3	4.73598	2008	3.11125e+09	9.90894e+07	1.05901e+09	5.76852e+08	9.49294	0.0935676	9.0249	0.544707	1	5.30478
002410	2014	2011	3.44577	3.92019	48291.5	4.68387	2007	1.85776e+09	1.79165e+08	4.50567e+08	5.1209e+07	9.26899	0.397644	8.65376	0.113654	0	5.29677
002410	2014	2011	3.97415	0.552442	46549	4.66791	2007	1.85776e+09	1.79165e+08	4.50567e+08	5.1209e+07	9.26899	0.397644	8.65376	0.113654	0	4.74096
002410	2017	2014	5.44808	2.20466	112949	5.05288	2007	2.80459e+09	4.69946e+08	1.3931e+09	2.84972e+08	9.44787	0.337339	9.14398	0.20456	0	4.29261
002410	2017	2014	5.98443	3.45155	49509.8	4.69469	2007	2.80459e+09	4.69946e+08	1.3931e+09	2.84972e+08	9.44787	0.337339	9.14398	0.20456	0	#NUM!
002410	2017	2014	5.84528	4.71541	60133.7	4.77912	2007	2.80459e+09	4.69946e+08	1.3931e+09	2.84972e+08	9.44787	0.337339	9.14398	0.20456	0	3.59439
002410	2018	2015	4.16031	3.1882	46615.4	4.66853	2007	3.18557e+09	5.50209e+08	1.75987e+09	3.35184e+08	9.50319	0.312641	9.24548	0.190459	0	4.39252
002410	2019	2016	4.36611	3.1882	44162.4	4.64505	2007	3.08782e+09	5.88047e+08	1.53583e+09	4.56099e+08	9.48965	0.382885	9.18634	0.296972	1	4.51481
002410	2018	2015	0.988174	1.35953	11306	4.05331	2007	3.18557e+09	5.50209e+08	1.75987e+09	3.35184e+08	9.50319	0.312641	9.24548	0.190459	0	4.03651
002464	2014	2011	2.49888	1.10002	19278	4.28506	1993	7.95427e+08	9.02855e+06	3.49923e+08	9.8201e+06	8.9006	0.0258015	8.54397	0.0280636	0	3.39655
002464	2016	2013	2.58884	1.10002	21308	4.32854	1993	8.24792e+08	1.36449e+07	3.86438e+08	9.45268e+06	8.91634	0.0353094	8.58708	0.0244611	1	3.5061
002467	2015	2012	3.49011	3.92019	49674.8	4.69614	2003	1.18885e+09	5.01259e+07	2.96552e+08	2.84628e+07	9.07513	0.169029	8.4721	0.0959792	0	5.36147
002467	2015	2012	4.75381	3.30673	51845	4.71471	2003	1.18885e+09	5.01259e+07	2.96552e+08	2.84628e+07	9.07513	0.169029	8.4721	0.0959792	0	4.59845
002467	2015	2012	4.86904	4.2745	68227.6	4.83396	2003	1.18885e+09	5.01259e+07	2.96552e+08	2.84628e+07	9.07513	0.169029	8.4721	0.0959792	0	4.77017
002467	2018	2015	3.21472	3.92019	54447.3	4.73598	2003	1.68554e+09	1.32503e+08	6.84898e+08	9.61321e+07	9.22674	0.193463	8.83563	0.14036	1	5.30478
002467	2015	2012	3.49011	3.92019	49674.8	4.69614	2003	1.18885e+09	5.01259e+07	2.96552e+08	2.84628e+07	9.07513	0.169029	8.4721	0.0959792	0	5.36147
002467	2015	2012	4.01301	0.552442	53023.3	4.72447	2003	1.18885e+09	5.01259e+07	2.96552e+08	2.84628e+07	9.07513	0.169029	8.4721	0.0959792	0	4.68421
002467	2017	2014	3.46786	3.92019	52632.1	4.72125	2003	1.6001e+09	1.31883e+08	7.15975e+08	8.34532e+07	9.20415	0.184201	8.8549	0.116559	1	5.30404
002544	2016	2013	0.808757	1.35953	10834.7	4.03482	1994	1.79485e+09	7.25858e+07	1.40678e+09	8.11046e+07	9.25403	0.051597	9.14823	0.0576525	0	3.96562
002544	2018	2015	0.42468	#N/A	1089.67	3.0373	1994	2.95684e+09	8.08423e+07	1.94684e+09	90010900	9.47083	0.0415249	9.28933	0.0462344	0	3.23553
002544	2019	2016	0.945966	#N/A	1161.48	3.06501	1994	3512936851	8.27946e+07	2.29378e+09	9.47863e+07	9.54567	0.0360953	9.36055	0.0413232	0	3.45086
002555	2018	2015	1.90019	1.5066	28184.7	4.45001	1995	3.41528e+09	1.28882e+08	5.98225e+08	2.85215e+07	9.53343	0.215441	8.77686	0.0476768	0	3.96727
002555	2018	2015	3.62882	2.17218	38240.9	4.58253	1995	3.41528e+09	1.28882e+08	5.98225e+08	2.85215e+07	9.53343	0.215441	8.77686	0.0476768	0	4.08027
002555	2018	2015	4.16031	3.1882	46615.4	4.66853	1995	3.41528e+09	1.28882e+08	5.98225e+08	2.85215e+07	9.53343	0.215441	8.77686	0.0476768	0	4.39252
002558	2019	2016	3.59942	2.17218	34628.7	4.53944	1997	6.16266e+08	3.63863e+07	4.583e+08	1.37242e+06	8.78977	0.079394	8.66115	0.00299459	0	3.5197
002649	2015	2012	4.75381	3.30673	51845	4.71471	1995	1.03045e+09	4.19886e+07	6.85725e+08	2.72025e+07	9.01303	0.0612323	8.83615	0.0396697	0	4.59845
002649	2016	2013	2.58884	1.10002	21308	4.32854	1995	1.34774e+09	4.57616e+07	8.14853e+08	4.54161e+07	9.12961	0.0561593	8.91108	0.0557353	0	3.5061
002649	2017	2014	3.46786	3.92019	52632.1	4.72125	1995	1.81593e+09	5.52224e+07	1.32883e+09	1.054e+08	9.2591	0.041557	9.12347	0.0793175	1	5.30404
002649	2018	2015	4.39288	0.552442	55634.6	4.74535	1995	2.09992e+09	5.33132e+07	1.56146e+09	119106600	9.3222	0.0341431	9.19353	0.0762788	0	4.83567
002649	2017	2014	0.342368	6.25813	714.659	2.8541	1995	1.81593e+09	5.52224e+07	1.32883e+09	1.054e+08	9.2591	0.041557	9.12347	0.0793175	1	3.03981
002649	2018	2015	0.618563	#N/A	1368.49	3.13624	1995	2.09992e+09	5.33132e+07	1.56146e+09	119106600	9.3222	0.0341431	9.19353	0.0762788	0	3.0216
002649	2018	2015	3.21472	3.92019	54447.3	4.73598	1995	2.09992e+09	5.33132e+07	1.56146e+09	119106600	9.3222	0.0341431	9.19353	0.0762788	0	5.30478
002649	2019	2016	3.32246	3.92019	56053.8	4.74861	1995	2.3678e+09	4.83443e+07	1.71809e+09	1.42332e+08	9.37435	0.0281384	9.23505	0.0828432	1	5.66817
002649	2019	2016	3.32246	3.92019	56053.8	4.74861	1995	2.3678e+09	4.83443e+07	1.71809e+09	1.42332e+08	9.37435	0.0281384	9.23505	0.0828432	1	5.66817
300002	2016	2013	4.48759	0.552442	54584.9	4.73707	2001	3.51695e+09	8.47369e+07	1.40951e+09	1.8968e+08	9.54617	0.0601179	9.14907	0.134572	0	4.75702
300002	2017	2014	4.48837	0.552442	55557.4	4.74474	2001	4.15996e+09	8.91252e+07	1.90647e+09	2.27724e+08	9.61909	0.0467489	9.28023	0.119448	1	4.81998
300002	2018	2015	0.195555	1.98263	5969.94	3.77597	2001	5.53697e+09	8.5667e+07	2.54884e+09	2.60253e+08	9.74327	0.0336101	9.40634	0.102106	0	3.54864
300002	2018	2015	0.189493	1.94362	14160.1	4.15107	2001	5.53697e+09	8.5667e+07	2.54884e+09	2.60253e+08	9.74327	0.0336101	9.40634	0.102106	0	4.46467
300002	2017	2014	2.07285	1.5066	26192.4	4.41817	2001	4.15996e+09	8.91252e+07	1.90647e+09	2.27724e+08	9.61909	0.0467489	9.28023	0.119448	1	4.10609
300002	2017	2014	5.29709	3.9286	51560	4.71231	2001	4.15996e+09	8.91252e+07	1.90647e+09	2.27724e+08	9.61909	0.0467489	9.28023	0.119448	1	4.70846
300017	2015	2012	3.49011	3.92019	49674.8	4.69614	2000	8.40036e+08	4.68661e+07	5.42142e+08	3.41111e+07	8.9243	0.0864462	8.73411	0.062919	0	5.36147
300017	2015	2012	3.49011	3.92019	49674.8	4.69614	2000	8.40036e+08	4.68661e+07	5.42142e+08	3.41111e+07	8.9243	0.0864462	8.73411	0.062919	0	5.36147
300017	2017	2014	0.90575	1.35953	10971.4	4.04026	2000	1.39135e+09	1.17541e+08	1.20499e+09	8.98832e+07	9.14344	0.0975449	9.08098	0.0745924	0	4.08332
300017	2018	2015	3.21472	3.92019	54447.3	4.73598	2000	1.97766e+09	1.5951e+08	1.91077e+09	1.6064e+08	9.29615	0.0834797	9.28121	0.084071	1	5.30478
300017	2019	2016	0.831711	0.694952	1614.16	3.20795	2000	3.50574e+09	2.00681e+08	2.93166e+09	2.807e+08	9.54478	0.0684531	9.46711	0.0957479	0	4.6455
300017	2019	2016	4.32828	3.46542	60513.6	4.78185	2000	3.50574e+09	2.00681e+08	2.93166e+09	2.807e+08	9.54478	0.0684531	9.46711	0.0957479	0	5.33403
300025	2019	2016	1.07165	6.1557	5772.96	3.7614	2003	2.20023e+09	4.37973e+07	1.28146e+09	5.10231e+07	9.34247	0.0341777	9.1077	0.0398164	0	3.24846
300031	2018	2015	4.68261	4.2745	61436.5	4.78843	2000	9.87579e+08	2.57579e+07	5.02451e+08	1.6622e+07	8.99457	0.0512646	8.70109	0.0330819	0	4.61247
300033	2014	2011	3.44577	3.92019	48291.5	4.68387	2001	1.25717e+09	2.69073e+07	2.14446e+08	54220277	9.09939	0.125473	8.33132	0.252839	0	5.29677
300036	2013	2010	3.03962	2.17218	41081.7	4.61365	1997	5.48113e+08	1.573e+07	1.52753e+08	2.57456e+07	8.73887	0.102977	8.18399	0.168544	0	4.07693
300044	2019	2016	4.53794	0.552442	52239	4.718	1997	1.26109e+09	2.34623e+07	6.64944e+08	4.94636e+07	9.10074	0.0352846	8.82278	0.0743876	0	4.81466
300044	2019	2016	0.689463	3.65559	6056.15	3.7822	1997	1.26109e+09	2.34623e+07	6.64944e+08	4.94636e+07	9.10074	0.0352846	8.82278	0.0743876	0	4.08307
300050	2014	2011	5.34859	4.71541	52053.1	4.71645	2001	1.65301e+09	3.70014e+07	4.64114e+08	3.93937e+07	9.21828	0.0797249	8.66662	0.0848793	0	2.14613
300052	2014	2011	3.44577	3.92019	48291.5	4.68387	2008	9.34469e+08	3.09903e+07	7.95975e+07	5.99998e+07	8.97057	0.389338	7.9009	0.75379	0	5.29677
300052	2016	2013	2.01656	1.5066	24649.2	4.3918	2008	9.7906e+08	8.42233e+07	1.84988e+08	1.53475e+08	8.99081	0.455289	8.26714	0.829645	0	3.97754
300166	2018	2015	4.16031	3.1882	46615.4	4.66853	1997	1.8168e+09	3.87286e+07	6.15266e+08	1.30659e+08	9.25931	0.0629461	8.78906	0.212362	0	4.39252
300170	2015	2012	4.01301	0.552442	53023.3	4.72447	2002	1.123e+09	2.80641e+07	5.20493e+08	1.60716e+07	9.05038	0.0539183	8.71642	0.0308775	0	4.68421
300170	2017	2014	3.46786	3.92019	52632.1	4.72125	2002	1.4772e+09	4.54404e+07	8.46922e+08	7.16386e+07	9.16944	0.0536535	8.92784	0.084587	0	5.30404
300170	2019	2016	3.32246	3.92019	56053.8	4.74861	2002	2.10838e+09	7.03768e+07	1.2188e+09	1.46891e+08	9.32395	0.0577428	9.08593	0.120521	1	5.66817
300209	2018	2015	3.62882	2.17218	38240.9	4.58253	2000	9.19066e+08	2.8532e+07	1.72764e+08	3.52759e+07	8.96335	0.16515	8.23745	0.204185	0	4.08027
300212	2018	2015	4.39288	0.552442	55634.6	4.74535	2001	3.25613e+09	1.07125e+08	1.57993e+09	1.14327e+08	9.5127	0.067804	9.19864	0.0723624	0	4.83567
300231	2019	2016	4.53794	0.552442	52239	4.718	2004	6.58672e+08	5.32405e+07	6.71059e+08	2.41141e+07	8.81867	0.0793381	8.82676	0.0359344	0	4.81466
300231	2019	2016	4.53794	0.552442	52239	4.718	2004	6.58672e+08	5.32405e+07	6.71059e+08	2.41141e+07	8.81867	0.0793381	8.82676	0.0359344	0	4.81466
300290	2016	2013	3.55758	3.92019	51319.2	4.71028	2005	5.07254e+08	1.29511e+07	3.34734e+08	1.81114e+07	8.70523	0.0386907	8.5247	0.0541069	0	5.29893
300299	2018	2015	4.39288	0.552442	55634.6	4.74535	2001	5.55108e+08	1.57521e+06	2.22872e+08	6.27112e+06	8.74438	0.00706778	8.34806	0.0281377	0	4.83567
300315	2016	2013	2.01656	1.5066	24649.2	4.3918	2004	9.13764e+08	4.28717e+06	2.25363e+08	5.98678e+07	8.96083	0.0190234	8.35288	0.265651	0	3.97754
300339	2016	2013	4.48759	0.552442	54584.9	4.73707	2006	8.49497e+08	2.73685e+07	3.79535e+08	2.53325e+07	8.92916	0.0721105	8.57925	0.0667462	0	4.75702
300339	2016	2013	4.48759	0.552442	54584.9	4.73707	2006	8.49497e+08	2.73685e+07	3.79535e+08	2.53325e+07	8.92916	0.0721105	8.57925	0.0667462	0	4.75702
300339	2013	2010	3.23024	3.92019	46931.1	4.67146	2006	#N/A	#N/A	#N/A	0	#N/A	#N/A	#N/A	#N/A	1	5.15717
300348	2019	2016	0.85032	1.35953	9768.37	3.98982	2002	1.00627e+09	4.10775e+07	4.36246e+08	3.11603e+07	9.00272	0.0941614	8.63973	0.0714283	0	4.04614
300348	2019	2016	0.85032	1.35953	9768.37	3.98982	2002	1.00627e+09	4.10775e+07	4.36246e+08	3.11603e+07	9.00272	0.0941614	8.63973	0.0714283	0	4.04614
300352	2017	2014	0.90575	1.35953	10971.4	4.04026	1996	7.05565e+08	5.69755e+07	2.28205e+08	3.75198e+07	8.84854	0.249669	8.35832	0.164413	0	4.08332
300366	2019	2016	0.85032	1.35953	9768.37	3.98982	1996	1.69253e+09	1.3831e+07	6.20733e+08	9.28189e+07	9.22854	0.0222817	8.7929	0.149531	0	4.04614
300369	2014	2011	3.44577	3.92019	48291.5	4.68387	2000	#N/A	#N/A	#N/A	0	#N/A	#N/A	#N/A	#N/A	0	5.29677
300369	2015	2012	3.49011	3.92019	49674.8	4.69614	2000	#N/A	#N/A	#N/A	0	#N/A	#N/A	#N/A	#N/A	1	5.36147
300369	2014	2011	3.27986	2.17218	44769.9	4.65099	2000	#N/A	#N/A	#N/A	0	#N/A	#N/A	#N/A	#N/A	0	#NUM!
300369	2015	2012	3.38649	2.17218	48387.6	4.68473	2000	#N/A	#N/A	#N/A	0	#N/A	#N/A	#N/A	#N/A	1	#NUM!
300369	2017	2014	4.25065	3.1882	42521.8	4.62861	2000	7.3491e+08	1.61169e+08	6.23046e+08	1.26026e+08	8.86623	0.258679	8.79452	0.202273	0	4.71329
300369	2017	2014	4.41982	1.89071	46577	4.66817	2000	7.3491e+08	1.61169e+08	6.23046e+08	1.26026e+08	8.86623	0.258679	8.79452	0.202273	0	4.19237
300369	2018	2015	4.39288	0.552442	55634.6	4.74535	2000	1.22316e+09	1.90923e+08	7.02668e+08	1.96125e+08	9.08748	0.271711	8.84675	0.279114	0	4.83567
300378	2017	2014	5.29709	3.9286	51560	4.71231	2001	1.00563e+09	4.82514e+08	1.05927e+09	9.1598e+07	9.00244	0.455516	9.02501	0.086473	0	4.70846
300378	2018	2015	2.67345	1.10002	22668	4.35541	2001	1.47581e+09	4.94498e+08	1.05319e+09	1.00931e+08	9.16903	0.469526	9.02251	0.0958336	1	3.45317
300378	2018	2015	2.67345	1.10002	22668	4.35541	2001	1.47581e+09	4.94498e+08	1.05319e+09	1.00931e+08	9.16903	0.469526	9.02251	0.0958336	1	3.45317
300418	2012	2009	2.88434	2.17218	39569.5	4.59736	2008	#N/A	#N/A	#N/A	0	#N/A	#N/A	#N/A	#N/A	0	4.38785
300418	2014	2011	3.27986	2.17218	44769.9	4.65099	2008	#N/A	#N/A	#N/A	0	#N/A	#N/A	#N/A	#N/A	1	#NUM!
300418	2013	2010	1.87867	1.5066	18479.6	4.26669	2008	#N/A	#N/A	#N/A	0	#N/A	#N/A	#N/A	#N/A	0	3.87512
300418	2015	2012	2.12659	1.5066	24362.7	4.38673	2008	#N/A	#N/A	#N/A	0	#N/A	#N/A	#N/A	#N/A	1	3.99003
300418	2013	2010	0.578172	1.35953	7312	3.86404	2008	#N/A	#N/A	#N/A	0	#N/A	#N/A	#N/A	#N/A	0	3.16227
300418	2015	2012	3.9064	3.1882	41301.8	4.61597	2008	#N/A	#N/A	#N/A	0	#N/A	#N/A	#N/A	#N/A	1	4.62531
300418	2015	2012	3.49011	3.92019	49674.8	4.69614	2008	#N/A	#N/A	#N/A	0	#N/A	#N/A	#N/A	#N/A	1	5.36147
300418	2015	2012	2.60629	1.10002	20939	4.32096	2008	#N/A	#N/A	#N/A	0	#N/A	#N/A	#N/A	#N/A	1	#NUM!
300418	2019	2016	3.32246	3.92019	56053.8	4.74861	2008	3.88848e+09	6.82282e+08	1.78914e+09	9.30595e+07	9.58978	0.381346	9.25264	0.0520135	1	5.66817
300418	2019	2016	3.32246	3.92019	56053.8	4.74861	2008	3.88848e+09	6.82282e+08	1.78914e+09	9.30595e+07	9.58978	0.381346	9.25264	0.0520135	1	5.66817
300493	2012	2009	1.97607	1.10002	18131	4.25842	2000	#N/A	#N/A	#N/A	0	#N/A	#N/A	#N/A	#N/A	0	3.73496
300496	2012	2009	2.88434	2.17218	39569.5	4.59736	2008	#N/A	#N/A	#N/A	0	#N/A	#N/A	#N/A	#N/A	0	4.38785
300496	2015	2012	3.38649	2.17218	48387.6	4.68473	2008	#N/A	#N/A	#N/A	0	#N/A	#N/A	#N/A	#N/A	1	#NUM!
300496	2018	2015	3.62882	2.17218	38240.9	4.58253	2008	#N/A	#N/A	#N/A	0	#N/A	#N/A	#N/A	#N/A	1	4.08027
300496	2017	2014	2.65788	1.10002	21902	4.34048	2008	#N/A	#N/A	#N/A	0	#N/A	#N/A	#N/A	#N/A	0	3.55606
300496	2019	2016	1.80784	1.5066	27396.7	4.4377	2008	1.19627e+09	2.07627e+07	6.15463e+08	1.17356e+08	9.07783	0.0337351	8.7892	0.19068	0	3.7026
300496	2019	2016	5.2439	2.20466	100161	5.0007	2008	1.19627e+09	2.07627e+07	6.15463e+08	1.17356e+08	9.07783	0.0337351	8.7892	0.19068	0	4.05385
300496	2019	2016	5.2439	2.20466	100161	5.0007	2008	1.19627e+09	2.07627e+07	6.15463e+08	1.17356e+08	9.07783	0.0337351	8.7892	0.19068	0	4.05385
300496	2016	2013	3.55758	3.92019	51319.2	4.71028	2008	#N/A	#N/A	#N/A	0	#N/A	#N/A	#N/A	#N/A	0	5.29893
300520	2018	2015	3.62882	2.17218	38240.9	4.58253	2000	#N/A	#N/A	#N/A	0	#N/A	#N/A	#N/A	#N/A	0	4.08027
300523	2019	2016	4.53794	0.552442	52239	4.718	2005	#N/A	#N/A	#N/A	0	#N/A	#N/A	#N/A	#N/A	0	4.81466
300560	2014	2011	0.636047	1.32382	2145.24	3.33148	2001	#N/A	#N/A	#N/A	0	#N/A	#N/A	#N/A	#N/A	0	3.11327
300560	2014	2011	0.389206	1.98263	5111.91	3.70858	2001	#N/A	#N/A	#N/A	0	#N/A	#N/A	#N/A	#N/A	0	4.1634
300560	2015	2012	0.756692	1.35953	10427.7	4.01819	2001	#N/A	#N/A	#N/A	0	#N/A	#N/A	#N/A	#N/A	0	4.08629
300560	2018	2015	0.913312	#N/A	1240.71	3.09367	2001	#N/A	#N/A	#N/A	0	#N/A	#N/A	#N/A	#N/A	0	2.97589
300560	2019	2016	0.485281	1.63277	3973.74	3.5992	2001	#N/A	#N/A	#N/A	0	#N/A	#N/A	#N/A	#N/A	0	2.83315
600050	2016	2013	1.05745	#N/A	1161.2	3.06491	2001	518357290110	35037103692	256264749435	1088003392	11.7146	0.136722	11.4087	0.00424562	0	2.69636
600050	2012	2009	3.9827	0.552442	39638.2	4.59811	2001	347037473964	17078772839	152764263901	590616599	11.5404	0.111798	11.184	0.0038662	0	4.07181
600050	2017	2014	4.8341	4.2745	65737.7	4.81781	2001	531364453263	42991498574	303727203182	2681076248	11.7254	0.141546	11.4825	0.00882725	0	4.75409
600536	2015	2012	3.38649	2.17218	48387.6	4.68473	2000	3.55172e+09	1.78477e+08	2.34976e+09	1.08268e+07	9.55044	0.0759557	9.37102	0.00460763	1	#NUM!
600634	2019	2016	4.36611	3.1882	44162.4	4.64505	1992	6.64307e+09	5.32079e+07	1.84106e+09	2.11293e+07	9.82237	0.0289007	9.26507	0.0114767	0	4.51481
600637	2015	2012	4.01301	0.552442	53023.3	4.72447	1992	3.11622e+09	8.43683e+07	1.33547e+09	1.91563e+07	9.49363	0.0631752	9.12563	0.0143443	0	4.68421
600637	2018	2015	3.21472	3.92019	54447.3	4.73598	1992	6.5092e+09	2.26526e+08	2.97782e+09	1.86443e+08	9.81353	0.0760711	9.4739	0.0626106	0	5.30478
600637	2018	2015	1.90019	1.5066	28184.7	4.45001	1992	6.5092e+09	2.26526e+08	2.97782e+09	1.86443e+08	9.81353	0.0760711	9.4739	0.0626106	0	3.96727
600652	2019	2016	4.53794	0.552442	52239	4.718	1984	2.4462e+09	3.3937e+07	1.42048e+09	9.15247e+07	9.38849	0.0238913	9.15243	0.0644323	0	4.81466
600701	2019	2016	0.831711	0.694952	1614.16	3.20795	1993	3.09518e+09	1.25592e+08	8.39794e+08	162690	9.49069	0.149551	8.92417	0.000193726	0	4.6455
600701	2019	2016	3.32246	3.92019	56053.8	4.74861	1993	3.09518e+09	1.25592e+08	8.39794e+08	162690	9.49069	0.149551	8.92417	0.000193726	0	5.66817
600701	2019	2016	4.53794	0.552442	52239	4.718	1993	3.09518e+09	1.25592e+08	8.39794e+08	162690	9.49069	0.149551	8.92417	0.000193726	0	4.81466
600718	2012	2009	5.17528	3.45155	53395.5	4.72751	1991	5592974892	287493149	3711345600	0	9.74764	0.0774633	9.56953	0	0	#NUM!
600718	2012	2009	5.17528	3.45155	53395.5	4.72751	1991	5592974892	287493149	3711345600	0	9.74764	0.0774633	9.56953	0	0	#NUM!
600718	2012	2009	1.03978	1.84406	10037	4.00161	1991	5592974892	287493149	3711345600	0	9.74764	0.0774633	9.56953	0	0	4.1433
600718	2013	2010	3.9762	1.89071	42446.8	4.62784	1991	6209047971	284584529	4166055393	11093162	9.79303	0.0683103	9.61973	0.00266275	0	4.38303
600718	2015	2012	4.15714	1.89071	46723.2	4.66953	1991	7925285114	497920161	5751249330	14453280	9.89901	0.086576	9.75976	0.00251307	0	4.82939
600718	2018	2015	0.189493	1.94362	14160.1	4.15107	1991	9622139524	663808375	7796331282	705506346	9.98327	0.0851437	9.89189	0.0904921	0	4.46467
600718	2014	2011	2.08234	3.90981	31502	4.49834	1991	6858879805	391904135	4937696440	14652782	9.83625	0.0793698	9.69352	0.00296753	0	3.80175
600718	2018	2015	2.12061	3.90981	38890.1	4.58984	1991	9622139524	663808375	7796331282	705506346	9.98327	0.0851437	9.89189	0.0904921	0	3.78168
600718	2013	2010	0.979929	0.9262	32905.1	4.51726	1991	6209047971	284584529	4166055393	11093162	9.79303	0.0683103	9.61973	0.00266275	0	3.60239
600718	2018	2015	1.43044	0.9262	44238.6	4.6458	1991	9622139524	663808375	7796331282	705506346	9.98327	0.0851437	9.89189	0.0904921	0	4.04423
600718	2014	2011	5.13088	2.38516	74223.4	4.87054	1991	6858879805	391904135	4937696440	14652782	9.83625	0.0793698	9.69352	0.00296753	0	4.45855
600718	2015	2012	0.653235	2.68247	5771.58	3.7613	1991	7925285114	497920161	5751249330	14453280	9.89901	0.086576	9.75976	0.00251307	0	3.88451
600718	2015	2012	3.49011	3.92019	49674.8	4.69614	1991	7925285114	497920161	5751249330	14453280	9.89901	0.086576	9.75976	0.00251307	0	5.36147
600804	2017	2014	3.46786	3.92019	52632.1	4.72125	1985	1.23098e+10	1607944175	5.81835e+09	2.30186e+08	10.0903	0.276358	9.7648	0.0395621	0	5.30404
600804	2017	2014	2.07285	1.5066	26192.4	4.41817	1985	1.23098e+10	1607944175	5.81835e+09	2.30186e+08	10.0903	0.276358	9.7648	0.0395621	0	4.10609
601519	2015	2012	3.38649	2.17218	48387.6	4.68473	2000	3.4062e+09	1.84695e+08	5.70829e+08	56014.5	9.53227	0.323556	8.75651	9.81283e-05	0	#NUM!
601519	2016	2013	4.48759	0.552442	54584.9	4.73707	2000	3.08326e+09	2.69688e+08	4.70138e+08	1.83735e+08	9.48901	0.573635	8.67223	0.390809	0	4.75702
601519	2016	2013	0.808757	1.35953	10834.7	4.03482	2000	3.08326e+09	2.69688e+08	4.70138e+08	1.83735e+08	9.48901	0.573635	8.67223	0.390809	0	3.96562
601519	2016	2013	0.454268	1.98263	5915.22	3.77197	2000	3.08326e+09	2.69688e+08	4.70138e+08	1.83735e+08	9.48901	0.573635	8.67223	0.390809	0	4.21793
601519	2016	2013	0.182252	0.660532	1724.9	3.23676	2000	3.08326e+09	2.69688e+08	4.70138e+08	1.83735e+08	9.48901	0.573635	8.67223	0.390809	0	3.92262
601519	2016	2013	0.855288	0.694952	1473.78	3.16843	2000	3.08326e+09	2.69688e+08	4.70138e+08	1.83735e+08	9.48901	0.573635	8.67223	0.390809	0	4.38374
601519	2017	2014	0.90575	1.35953	10971.4	4.04026	2000	3.43394e+09	4.53593e+08	7.85624e+08	4.00082e+08	9.53579	0.577366	8.89521	0.509254	1	4.08332
603000	2016	2013	4.86147	4.2745	68889.9	4.83816	2005	2.44484e+09	1.49847e+08	7.08024e+08	5.63999e+06	9.38825	0.211642	8.85005	0.00796582	0	4.77506
603000	2015	2012	0.231723	1.94362	14187.2	4.1519	2005	#N/A	#N/A	#N/A	0	#N/A	#N/A	#N/A	#N/A	0	4.56665
603000	2014	2011	2.03778	1.5066	22295.8	4.34822	2005	#N/A	#N/A	#N/A	0	#N/A	#N/A	#N/A	#N/A	0	3.97759
603000	2013	2010	3.23024	3.92019	46931.1	4.67146	2005	#N/A	#N/A	#N/A	0	#N/A	#N/A	#N/A	#N/A	0	5.15717
603000	2016	2013	3.55758	3.92019	51319.2	4.71028	2005	2.44484e+09	1.49847e+08	7.08024e+08	5.63999e+06	9.38825	0.211642	8.85005	0.00796582	0	5.29893
603000	2015	2012	1.11773	6.1557	7971.65	3.90155	2005	#N/A	#N/A	#N/A	0	#N/A	#N/A	#N/A	#N/A	0	3.62767
603000	2014	2011	4.02729	3.1882	38740.6	4.58817	2005	#N/A	#N/A	#N/A	0	#N/A	#N/A	#N/A	#N/A	0	4.76492
603000	2018	2015	5.25664	4.71541	59136.7	4.77186	2005	3.51555e+09	2.87643e+08	1.58406e+09	6.39157e+07	9.54599	0.181586	9.19977	0.0403493	0	3.60531
603000	2018	2015	2.98953	2.41647	42801.1	4.63146	2005	3.51555e+09	2.87643e+08	1.58406e+09	6.39157e+07	9.54599	0.181586	9.19977	0.0403493	0	3.42635
603888	2018	2015	5.03635	3.9286	52148.1	4.71724	2000	#N/A	#N/A	#N/A	0	#N/A	#N/A	#N/A	#N/A	0	4.65296
603888	2018	2015	3.49369	2.71491	47367.4	4.67548	2000	#N/A	#N/A	#N/A	0	#N/A	#N/A	#N/A	#N/A	0	#NUM!
002131	2013	2010	3.23024	3.92019	46931.1	4.67146	2001	7.48604e+08	2.91981e+07	8.48333e+08	2.9643e+07	8.87425	0.0344182	8.92857	0.0349426	0	5.15717
002131	2013	2010	1.7921	2.1073	36743.4	4.56518	2001	7.48604e+08	2.91981e+07	8.48333e+08	2.9643e+07	8.87425	0.0344182	8.92857	0.0349426	0	4.3027
600797	2013	2010	3.03962	2.17218	41081.7	4.61365	#N/A	3.90734e+09	1.26549e+08	4.85432e+09	1.45579e+06	9.59188	0.0260694	9.68613	0.000299897	0	4.07693
300013	2016	2013	4.48759	0.552442	54584.9	4.73707	#N/A	4.76418e+08	1.39672e+07	3.25911e+08	1.11686e+07	8.67799	0.0428559	8.5131	0.0342688	0	4.75702
300013	2016	2013	3.55758	3.92019	51319.2	4.71028	#N/A	4.76418e+08	1.39672e+07	3.25911e+08	1.11686e+07	8.67799	0.0428559	8.5131	0.0342688	0	5.29893
300240	2015	2012	4.01301	0.552442	53023.3	4.72447	#N/A	1.24146e+09	3.79446e+07	1.24403e+09	1.52741e+07	9.09393	0.0305014	9.09483	0.0122779	0	4.68421
600018	2018	2015	4.39288	0.552442	55634.6	4.74535	#N/A	9.42795e+10	3.51625e+06	2.87787e+10	1.84588e+08	10.9744	0.000122182	10.4591	0.00641404	0	4.83567
600018	2018	2015	2.12061	3.90981	38890.1	4.58984	#N/A	9.42795e+10	3.51625e+06	2.87787e+10	1.84588e+08	10.9744	0.000122182	10.4591	0.00641404	0	3.78168
600026	2013	2010	3.75391	0.552442	38751.7	4.58829	#N/A	3.39295e+10	3.89547e+07	8.9192e+09	6.09686e+06	10.5306	0.00436751	9.95033	0.000683565	0	4.38771
600026	2015	2012	4.01301	0.552442	53023.3	4.72447	#N/A	5.15888e+10	5.17346e+07	1.22906e+10	-6.86231e+06	10.7126	0.00420929	10.0896	-0.000558339	1	4.68421
600026	2015	2012	4.01301	0.552442	53023.3	4.72447	#N/A	5.15888e+10	5.17346e+07	1.22906e+10	-6.86231e+06	10.7126	0.00420929	10.0896	-0.000558339	1	4.68421
600026	2015	2012	1.11773	6.1557	7971.65	3.90155	#N/A	5.15888e+10	5.17346e+07	1.22906e+10	-6.86231e+06	10.7126	0.00420929	10.0896	-0.000558339	1	3.62767
600026	2016	2013	0.895871	1.9189	12157.5	4.08484	#N/A	5.78605e+10	5.02555e+07	1.11566e+10	-4.58227e+06	10.7624	0.00450454	10.0475	-0.000410721	0	4.88137
600026	2016	2013	1.0475	6.1557	7501.22	3.87513	#N/A	5.78605e+10	5.02555e+07	1.11566e+10	-4.58227e+06	10.7624	0.00450454	10.0475	-0.000410721	0	3.65887
600026	2017	2014	0.955509	7.64079	2979.84	3.47419	#N/A	5.88425e+10	4.93092e+07	1.1392e+10	4.23226e+06	10.7697	0.00432839	10.0566	0.00037151	0	3.74881
600798	2012	2009	3.9827	0.552442	39638.2	4.59811	#N/A	6.86602e+09	1.35966e+06	1.46699e+09	1.75499e+06	9.83671	0.000926835	9.16643	0.00119632	0	4.07181
600798	2013	2010	2.53123	2.32982	32378.8	4.51026	#N/A	6.81973e+09	0	8.95508e+08	0	9.83377	0	8.95207	0	0	4.01733
600798	2014	2011	3.97415	0.552442	46549	4.66791	#N/A	6926548836	0	1.22858e+09	365000	9.84052	0	9.0894	0.000297091	1	4.74096
600029	2013	2010	4.52284	4.2745	46456.6	4.66705	#N/A	94736000000	4256000000	56043000000	-30000000	10.9765	0.0759417	10.7485	-0.000535303	0	4.42413
600221	2014	2011	3.73246	2.71491	44240.6	4.64582	#N/A	71552795000	1091760000	21706147000	530000	10.8546	0.0502973	10.3366	2.4417e-05	0	4.6358
600645	2018	2015	3.21472	3.92019	54447.3	4.73598	#N/A	2.41688e+09	9.82429e+07	4.76865e+08	3.73106e+07	9.38326	0.206018	8.6784	0.0782415	0	5.30478
600645	2019	2016	3.32246	3.92019	56053.8	4.74861	#N/A	2.81615e+09	1.24516e+08	7.08995e+08	4.49911e+07	9.44966	0.175624	8.85064	0.0634576	1	5.66817
600645	2019	2016	3.32246	3.92019	56053.8	4.74861	#N/A	2.81615e+09	1.24516e+08	7.08995e+08	4.49911e+07	9.44966	0.175624	8.85064	0.0634576	1	5.66817
002738	2017	2014	0.63454	#N/A	450.316	2.65352	1999	#N/A	#N/A	#N/A	0	#N/A	#N/A	#N/A	#N/A	0	3.52009
002738	2018	2015	0.835095	5.03308	4594.97	3.66228	1999	7.9837e+08	1.60627e+06	3.08336e+08	9561400	8.9022	0.00520949	8.48902	0.0310097	0	3.04532
002738	2018	2015	0.577384	0.553359	3499.59	3.54402	1999	7.9837e+08	1.60627e+06	3.08336e+08	9561400	8.9022	0.00520949	8.48902	0.0310097	0	4.33977
300284	2018	2015	0.988174	1.35953	11306	4.05331	#N/A	4.29508e+09	6.71425e+07	2.16279e+09	9.1865e+07	9.63297	0.0310444	9.33501	0.0424752	0	4.03651
300284	2019	2016	0.485281	1.63277	3973.74	3.5992	#N/A	5.44568e+09	7.7922e+07	2.56257e+09	1.19975e+08	9.73605	0.0304078	9.40868	0.0468182	0	2.83315
300284	2019	2016	3.32246	3.92019	56053.8	4.74861	#N/A	5.44568e+09	7.7922e+07	2.56257e+09	1.19975e+08	9.73605	0.0304078	9.40868	0.0468182	0	5.66817
300284	2019	2016	2.1168	2.32982	25865.4	4.41272	#N/A	5.44568e+09	7.7922e+07	2.56257e+09	1.19975e+08	9.73605	0.0304078	9.40868	0.0468182	0	4.29137
600629	2017	2014	3.46786	3.92019	52632.1	4.72125	#N/A	1.56383e+09	2.02312e+07	3.80847e+08	1.95868e+07	9.19419	0.0531217	8.58075	0.0514297	0	5.30404
600629	2017	2014	3.46786	3.92019	52632.1	4.72125	#N/A	1.56383e+09	2.02312e+07	3.80847e+08	1.95868e+07	9.19419	0.0531217	8.58075	0.0514297	0	5.30404
600629	2017	2014	3.46786	3.92019	52632.1	4.72125	#N/A	1.56383e+09	2.02312e+07	3.80847e+08	1.95868e+07	9.19419	0.0531217	8.58075	0.0514297	0	5.30404
600629	2017	2014	0.868849	0.694952	1503.52	3.17711	#N/A	1.56383e+09	2.02312e+07	3.80847e+08	1.95868e+07	9.19419	0.0531217	8.58075	0.0514297	0	4.45023
002306	2016	2013	4.86147	4.2745	68889.9	4.83816	1999	2.1933e+09	6.02181e+08	1.36397e+09	1139678	9.3411	0.441491	9.13481	0.000835558	0	4.77506
600754	2018	2015	5.09642	2.20466	117454	5.06987	#N/A	1.13625e+10	1.53667e+09	2.9131e+09	-599669	10.0555	0.527501	9.46436	-0.000205852	0	4.35692
600754	2018	2015	2.98953	2.41647	42801.1	4.63146	#N/A	1.13625e+10	1.53667e+09	2.9131e+09	-599669	10.0555	0.527501	9.46436	-0.000205852	0	3.42635
600754	2018	2015	2.98953	2.41647	42801.1	4.63146	#N/A	1.13625e+10	1.53667e+09	2.9131e+09	-599669	10.0555	0.527501	9.46436	-0.000205852	0	3.42635
600754	2018	2015	2.98953	2.41647	42801.1	4.63146	#N/A	1.13625e+10	1.53667e+09	2.9131e+09	-599669	10.0555	0.527501	9.46436	-0.000205852	0	3.42635
300023	2016	2013	3.55758	3.92019	51319.2	4.71028	#N/A	3.77741e+08	9.46323e+06	6.36844e+07	1.52728e+07	8.57719	0.148596	7.80403	0.23982	0	5.29893
000796	2018	2015	4.56817	1.89071	48102.4	4.68217	1993	1.26675e+09	8.8678e+07	5.93921e+08	0	9.10269	0.149309	8.77373	0	0	3.6869
000796	2018	2015	4.16031	3.1882	46615.4	4.66853	1993	1.26675e+09	8.8678e+07	5.93921e+08	0	9.10269	0.149309	8.77373	0	0	4.39252
000796	2018	2015	3.21472	3.92019	54447.3	4.73598	1993	1.26675e+09	8.8678e+07	5.93921e+08	0	9.10269	0.149309	8.77373	0	0	5.30478
000796	2019	2016	4.36611	3.1882	44162.4	4.64505	1993	3.53651e+09	3.69385e+08	4.9345e+09	2.71901e+07	9.54858	0.0748576	9.69324	0.0055102	1	4.51481
300269	2012	2009	3.44957	3.92019	48341.2	4.68432	#N/A	#N/A	#N/A	#N/A	0	#N/A	#N/A	#N/A	#N/A	1	5.48624
300269	2019	2016	4.97413	3.9286	44332.1	4.64672	#N/A	3.25962e+09	1.77075e+08	1.5226e+09	6.96461e+07	9.51317	0.116298	9.18258	0.0457416	0	4.84239
600415	2012	2009	3.93708	1.89071	46519.1	4.66763	#N/A	1.20969e+10	1.19752e+08	2.64002e+09	0	10.0827	0.0453602	9.42161	0	0	3.90897
000415	2016	2013	4.48759	0.552442	54584.9	4.73707	1993	3.00026e+10	3.4334e+07	2.49184e+09	-2.1518e+07	10.4772	0.0137786	9.39652	-0.00863538	0	4.75702
000415	2018	2015	4.16031	3.1882	46615.4	4.66853	1993	67720684000	58599000	6851955000	-11623000	10.8307	0.00855216	9.83581	-0.0016963	0	4.39252
000415	2019	2016	4.32828	3.46542	60513.6	4.78185	1993	131900896000	58525000	9659023000	2593000	11.1202	0.0060591	9.98493	0.000268454	0	5.33403
002183	2013	2010	3.75391	0.552442	38751.7	4.58829	2004	9184100680	16295202	2649009481	779310	9.96304	0.00615143	9.42308	0.000294189	0	4.38771
002183	2013	2010	3.75391	0.552442	38751.7	4.58829	2004	9184100680	16295202	2649009481	779310	9.96304	0.00615143	9.42308	0.000294189	0	4.38771
002183	2013	2010	3.75391	0.552442	38751.7	4.58829	2004	9184100680	16295202	2649009481	779310	9.96304	0.00615143	9.42308	0.000294189	0	4.38771
002183	2013	2010	0.578172	1.35953	7312	3.86404	2004	9184100680	16295202	2649009481	779310	9.96304	0.00615143	9.42308	0.000294189	0	3.16227
002183	2013	2010	3.75391	0.552442	38751.7	4.58829	2004	9184100680	16295202	2649009481	779310	9.96304	0.00615143	9.42308	0.000294189	0	4.38771
002183	2016	2013	0.808757	1.35953	10834.7	4.03482	2004	10464786119	72054944	7483796229	14837997	10.0197	0.00962813	9.87412	0.00198268	1	3.96562
002183	2015	2012	4.86904	4.2745	68227.6	4.83396	2004	12859506971	63034739	6974781627	-235936	10.1092	0.00903752	9.84353	-3.3827e-05	0	4.77017
002183	2013	2010	3.75391	0.552442	38751.7	4.58829	2004	9184100680	16295202	2649009481	779310	9.96304	0.00615143	9.42308	0.000294189	0	4.38771
002183	2016	2013	4.48759	0.552442	54584.9	4.73707	2004	10464786119	72054944	7483796229	14837997	10.0197	0.00962813	9.87412	0.00198268	1	4.75702
002183	2016	2013	0.454268	1.98263	5915.22	3.77197	2004	10464786119	72054944	7483796229	14837997	10.0197	0.00962813	9.87412	0.00198268	1	4.21793
002183	2015	2012	4.01301	0.552442	53023.3	4.72447	2004	12859506971	63034739	6974781627	-235936	10.1092	0.00903752	9.84353	-3.3827e-05	0	4.68421
002183	2016	2013	4.48759	0.552442	54584.9	4.73707	2004	10464786119	72054944	7483796229	14837997	10.0197	0.00962813	9.87412	0.00198268	1	4.75702
002183	2016	2013	4.48759	0.552442	54584.9	4.73707	2004	10464786119	72054944	7483796229	14837997	10.0197	0.00962813	9.87412	0.00198268	1	4.75702
002183	2012	2009	3.44957	3.92019	48341.2	4.68432	2004	5123224950	14705478	2873174496	975382	9.70954	0.0051182	9.45836	0.000339479	0	5.48624
002183	2013	2010	3.23024	3.92019	46931.1	4.67146	2004	9184100680	16295202	2649009481	779310	9.96304	0.00615143	9.42308	0.000294189	0	5.15717
002210	2018	2015	4.39288	0.552442	55634.6	4.74535	1998	1.70567e+10	1.42196e+07	3.21191e+10	1.50769e+07	10.2319	0.000442716	10.5068	0.000469406	0	4.83567
600057	2017	2014	5.81391	4.15308	42447.8	4.62786	#N/A	1.32064e+10	4.99313e+08	3.54023e+10	-1.48267e+06	10.1208	0.014104	10.549	-4.18807e-05	0	3.26998
600057	2017	2014	3.46786	3.92019	52632.1	4.72125	#N/A	1.32064e+10	4.99313e+08	3.54023e+10	-1.48267e+06	10.1208	0.014104	10.549	-4.18807e-05	0	5.30404
600057	2017	2014	5.81391	4.15308	42447.8	4.62786	#N/A	1.32064e+10	4.99313e+08	3.54023e+10	-1.48267e+06	10.1208	0.014104	10.549	-4.18807e-05	0	3.26998
600057	2019	2016	5.83388	4.15308	38294.3	4.58313	#N/A	2.6098e+10	9.87139e+08	5.99233e+10	-31127.2	10.4166	0.0164734	10.7776	-5.1945e-07	0	#NUM!
600057	2019	2016	3.32246	3.92019	56053.8	4.74861	#N/A	2.6098e+10	9.87139e+08	5.99233e+10	-31127.2	10.4166	0.0164734	10.7776	-5.1945e-07	0	5.66817
601888	2014	2011	2.54738	2.32982	30719.8	4.48742	#N/A	6.48173e+09	6.85283e+08	9.60762e+09	7.71471e+06	9.81169	0.071327	9.98262	0.000802977	0	4.60068
601888	2014	2011	3.73246	2.71491	44240.6	4.64582	#N/A	6.48173e+09	6.85283e+08	9.60762e+09	7.71471e+06	9.81169	0.071327	9.98262	0.000802977	0	4.6358
601888	2014	2011	4.71527	3.30673	47279.4	4.67467	#N/A	6.48173e+09	6.85283e+08	9.60762e+09	7.71471e+06	9.81169	0.071327	9.98262	0.000802977	0	4.45332
601888	2013	2010	5.49447	4.97454	58156.7	4.7646	#N/A	5.49936e+09	4.74822e+08	6.06451e+09	2.71878e+06	9.74031	0.0782953	9.7828	0.00044831	0	3.59295
601888	2013	2010	4.67408	3.9286	51757	4.71397	#N/A	5.49936e+09	4.74822e+08	6.06451e+09	2.71878e+06	9.74031	0.0782953	9.7828	0.00044831	0	4.55681
600030	2015	2012	5.18639	3.9286	53550.9	4.72877	#N/A	1.4828e+11	0	0	0	11.1711	#DIV/0!	#NUM!	#DIV/0!	0	4.38682
600695	2019	2016	3.32246	3.92019	56053.8	4.74861	#N/A	1.28196e+09	1.00621e+07	2.42169e+08	730126	9.10788	0.0415499	8.38412	0.00301494	0	5.66817
600695	2019	2016	3.32246	3.92019	56053.8	4.74861	#N/A	1.28196e+09	1.00621e+07	2.42169e+08	730126	9.10788	0.0415499	8.38412	0.00301494	0	5.66817
600695	2019	2016	3.32246	3.92019	56053.8	4.74861	#N/A	1.28196e+09	1.00621e+07	2.42169e+08	730126	9.10788	0.0415499	8.38412	0.00301494	0	5.66817
600695	2019	2016	3.32246	3.92019	56053.8	4.74861	#N/A	1.28196e+09	1.00621e+07	2.42169e+08	730126	9.10788	0.0415499	8.38412	0.00301494	0	5.66817
600695	2019	2016	4.44864	1.89071	41686.2	4.61999	#N/A	1.28196e+09	1.00621e+07	2.42169e+08	730126	9.10788	0.0415499	8.38412	0.00301494	0	4.52213
600837	2016	2013	4.48759	0.552442	54584.9	4.73707	#N/A	1.26346e+11	0	0	1.83318e+07	11.1016	#DIV/0!	#NUM!	#DIV/0!	0	4.75702
600837	2018	2015	4.16031	3.1882	46615.4	4.66853	#N/A	3.52622e+11	0	0	4.54727e+07	11.5473	#DIV/0!	#NUM!	#DIV/0!	0	4.39252
600837	2018	2015	2.51486	3.46629	22074.8	4.3439	#N/A	3.52622e+11	0	0	4.54727e+07	11.5473	#DIV/0!	#NUM!	#DIV/0!	0	3.47698
600837	2019	2016	4.50068	4.2745	51352.2	4.71056	#N/A	5.76449e+11	0	0	1.13726e+08	11.7608	#DIV/0!	#NUM!	#DIV/0!	0	4.31097
600837	2019	2016	4.50068	4.2745	51352.2	4.71056	#N/A	5.76449e+11	0	0	1.13726e+08	11.7608	#DIV/0!	#NUM!	#DIV/0!	0	4.31097
600999	2017	2014	4.48837	0.552442	55557.4	4.74474	#N/A	8.31572e+10	0	0	0	10.9199	#DIV/0!	#NUM!	#DIV/0!	0	4.81998
601211	2016	2013	4.06351	3.1882	41621	4.61931	#N/A	#N/A	#N/A	#N/A	0	#N/A	#N/A	#N/A	#N/A	0	4.74387
601211	2017	2014	4.48837	0.552442	55557.4	4.74474	#N/A	#N/A	#N/A	#N/A	0	#N/A	#N/A	#N/A	#N/A	0	4.81998
601211	2019	2016	4.53794	0.552442	52239	4.718	#N/A	454342387249	0	0	45798197	11.6574	#DIV/0!	#NUM!	#DIV/0!	1	4.81466
601211	2019	2016	3.32246	3.92019	56053.8	4.74861	#N/A	454342387249	0	0	45798197	11.6574	#DIV/0!	#NUM!	#DIV/0!	1	5.66817
601211	2019	2016	3.32246	3.92019	56053.8	4.74861	#N/A	454342387249	0	0	45798197	11.6574	#DIV/0!	#NUM!	#DIV/0!	1	5.66817
601229	2017	2014	5.44808	2.20466	112949	5.05288	#N/A	#N/A	#N/A	#N/A	0	#N/A	#N/A	#N/A	#N/A	0	4.29261
601288	2018	2015	0.75884	#N/A	479.578	2.68086	#N/A	15974152000000	0	0	-7000000	13.2034	#DIV/0!	#NUM!	#DIV/0!	0	3.32181
601288	2017	2014	0.158942	1.94362	15558.8	4.19198	#N/A	14562102000000	0	0	545000000	13.1632	#DIV/0!	#NUM!	#DIV/0!	0	4.72752
601288	2015	2012	3.9064	3.1882	41301.8	4.61597	#N/A	11677577000000	0	0	188000000	13.0674	#DIV/0!	#NUM!	#DIV/0!	0	4.62531
601555	2018	2015	4.39288	0.552442	55634.6	4.74535	#N/A	5.74611e+10	0	0	2.7747e+07	10.7594	#DIV/0!	#NUM!	#DIV/0!	0	4.83567
601788	2018	2015	5.09642	2.20466	117454	5.06987	#N/A	1.14945e+11	0	0	1.90619e+06	11.0605	#DIV/0!	#NUM!	#DIV/0!	0	4.35692
601788	2019	2016	4.50068	4.2745	51352.2	4.71056	#N/A	1.97073e+11	0	0	6.57844e+07	11.2946	#DIV/0!	#NUM!	#DIV/0!	0	4.31097
601939	2015	2012	5.45244	2.20466	114574	5.05908	#N/A	12281834000000	0	0	-61000000	13.0893	#DIV/0!	#NUM!	#DIV/0!	0	3.9466
601939	2016	2013	0.180443	1.94362	15145.4	4.18028	#N/A	13972828000000	0	0	405000000	13.1453	#DIV/0!	#NUM!	#DIV/0!	0	4.47983
601939	2017	2014	5.81391	4.15308	42447.8	4.62786	#N/A	15363210000000	0	0	36000000	13.1865	#DIV/0!	#NUM!	#DIV/0!	0	3.26998
601939	2016	2013	1.31406	0.9262	41712.4	4.62027	#N/A	13972828000000	0	0	405000000	13.1453	#DIV/0!	#NUM!	#DIV/0!	0	3.98078
601939	2016	2013	0.895871	1.9189	12157.5	4.08484	#N/A	13972828000000	0	0	405000000	13.1453	#DIV/0!	#NUM!	#DIV/0!	0	4.88137
601939	2019	2016	0.676124	0.553359	3346.49	3.52459	#N/A	18349489000000	0	0	-161000000	13.2636	#DIV/0!	#NUM!	#DIV/0!	0	4.19056
601939	2019	2016	0.85032	1.35953	9768.37	3.98982	#N/A	18349489000000	0	0	-161000000	13.2636	#DIV/0!	#NUM!	#DIV/0!	0	4.04614
600755	2014	2011	3.44577	3.92019	48291.5	4.68387	#N/A	2.034e+10	7.42825e+08	3.39914e+10	-33568.3	10.3084	0.0218533	10.5314	-9.87552e-07	0	5.29677
600051	2013	2010	0.641874	2.04467	8624.17	3.93572	#N/A	5.0406e+09	7.89533e+07	3.14171e+09	0	9.70248	0.0251306	9.49717	0	0	3.92485
002221	2014	2011	3.97415	0.552442	46549	4.66791	1996	2.00084e+09	2.10598e+07	2.26024e+09	51220	9.30121	0.00931752	9.35415	2.26613e-05	0	4.74096
002024	2014	2011	3.27986	2.17218	44769.9	4.65099	2001	43907382000	6809109000	75504739000	125809000	10.6425	0.0901812	10.878	0.00166624	0	#NUM!
000626	2014	2011	3.97415	0.552442	46549	4.66791	1994	3.85658e+09	4.92197e+08	2.11872e+10	3.58397e+06	9.5862	0.0232309	10.3261	0.000169157	0	4.74096
000701	2017	2014	4.48837	0.552442	55557.4	4.74474	1992	8.46496e+09	2.19156e+08	2.56495e+10	2.21461e+07	9.92762	0.00854425	10.4091	0.000863415	1	4.81998
000701	2016	2013	4.48759	0.552442	54584.9	4.73707	1992	5.41484e+09	1.84972e+08	1.75246e+10	1.31181e+07	9.73359	0.010555	10.2436	0.000748553	0	4.75702
600653	2013	2010	3.9762	1.89071	42446.8	4.62784	#N/A	5.21601e+09	8.02316e+07	2.75171e+09	5.48307e+06	9.71734	0.029157	9.4396	0.0019926	0	4.38303
600337	2013	2010	0.259623	1.94362	8542.4	3.93158	#N/A	2.59334e+09	3.81923e+08	1.86948e+09	2.69236e+06	9.41386	0.204294	9.27172	0.00144017	0	4.56229
600337	2013	2010	3.23024	3.92019	46931.1	4.67146	#N/A	2.59334e+09	3.81923e+08	1.86948e+09	2.69236e+06	9.41386	0.204294	9.27172	0.00144017	0	5.15717
300347	2016	2013	3.55758	3.92019	51319.2	4.71028	#N/A	7.32839e+08	6.42135e+06	2.54315e+08	2.32653e+07	8.86501	0.0252496	8.40537	0.091482	0	5.29893
300347	2016	2013	3.55758	3.92019	51319.2	4.71028	#N/A	7.32839e+08	6.42135e+06	2.54315e+08	2.32653e+07	8.86501	0.0252496	8.40537	0.091482	0	5.29893
300347	2016	2013	3.55758	3.92019	51319.2	4.71028	#N/A	7.32839e+08	6.42135e+06	2.54315e+08	2.32653e+07	8.86501	0.0252496	8.40537	0.091482	0	5.29893
300347	2016	2013	4.85785	3.30673	52319.6	4.71866	#N/A	7.32839e+08	6.42135e+06	2.54315e+08	2.32653e+07	8.86501	0.0252496	8.40537	0.091482	0	4.63459
300347	2016	2013	4.86147	4.2745	68889.9	4.83816	#N/A	7.32839e+08	6.42135e+06	2.54315e+08	2.32653e+07	8.86501	0.0252496	8.40537	0.091482	0	4.77506
300347	2016	2013	0.808757	1.35953	10834.7	4.03482	#N/A	7.32839e+08	6.42135e+06	2.54315e+08	2.32653e+07	8.86501	0.0252496	8.40537	0.091482	0	3.96562
300347	2016	2013	4.48759	0.552442	54584.9	4.73707	#N/A	7.32839e+08	6.42135e+06	2.54315e+08	2.32653e+07	8.86501	0.0252496	8.40537	0.091482	0	4.75702
300347	2016	2013	3.55758	3.92019	51319.2	4.71028	#N/A	7.32839e+08	6.42135e+06	2.54315e+08	2.32653e+07	8.86501	0.0252496	8.40537	0.091482	0	5.29893
300347	2018	2015	1.90019	1.5066	28184.7	4.45001	#N/A	1.35762e+09	1.92148e+07	6.24562e+08	3.17499e+07	9.13278	0.0307652	8.79558	0.0508355	0	3.96727
300347	2019	2016	0.831711	0.694952	1614.16	3.20795	#N/A	1.61003e+09	3.16647e+07	9.56998e+08	2.75387e+07	9.20683	0.0330875	8.98091	0.0287762	0	4.6455
000673	2018	2015	3.21472	3.92019	54447.3	4.73598	1997	1.20938e+08	3.13774e+06	2.24009e+07	0	8.08256	0.140072	7.35026	0	0	5.30478
002699	2019	2016	3.32246	3.92019	56053.8	4.74861	2002	1.38291e+09	1.58579e+07	4.08101e+08	9.24003e+06	9.14079	0.0388579	8.61077	0.0226415	1	5.66817
300027	2017	2014	3.46786	3.92019	52632.1	4.72125	#N/A	7.21235e+09	3.82667e+08	2.01396e+09	1.50267e+06	9.85808	0.190007	9.30405	0.000746124	0	5.30404
300027	2017	2014	4.48837	0.552442	55557.4	4.74474	#N/A	7.21235e+09	3.82667e+08	2.01396e+09	1.50267e+06	9.85808	0.190007	9.30405	0.000746124	0	4.81998
300027	2017	2014	3.46786	3.92019	52632.1	4.72125	#N/A	7.21235e+09	3.82667e+08	2.01396e+09	1.50267e+06	9.85808	0.190007	9.30405	0.000746124	0	5.30404
300027	2017	2014	3.46786	3.92019	52632.1	4.72125	#N/A	7.21235e+09	3.82667e+08	2.01396e+09	1.50267e+06	9.85808	0.190007	9.30405	0.000746124	0	5.30404
300027	2017	2014	2.34206	2.32982	29313.8	4.46707	#N/A	7.21235e+09	3.82667e+08	2.01396e+09	1.50267e+06	9.85808	0.190007	9.30405	0.000746124	0	4.57329
300027	2017	2014	3.46786	3.92019	52632.1	4.72125	#N/A	7.21235e+09	3.82667e+08	2.01396e+09	1.50267e+06	9.85808	0.190007	9.30405	0.000746124	0	5.30404
300027	2017	2014	3.46786	3.92019	52632.1	4.72125	#N/A	7.21235e+09	3.82667e+08	2.01396e+09	1.50267e+06	9.85808	0.190007	9.30405	0.000746124	0	5.30404
300027	2017	2014	0.868849	0.694952	1503.52	3.17711	#N/A	7.21235e+09	3.82667e+08	2.01396e+09	1.50267e+06	9.85808	0.190007	9.30405	0.000746124	0	4.45023
300027	2017	2014	0.90575	1.35953	10971.4	4.04026	#N/A	7.21235e+09	3.82667e+08	2.01396e+09	1.50267e+06	9.85808	0.190007	9.30405	0.000746124	0	4.08332
300027	2017	2014	3.46786	3.92019	52632.1	4.72125	#N/A	7.21235e+09	3.82667e+08	2.01396e+09	1.50267e+06	9.85808	0.190007	9.30405	0.000746124	0	5.30404
300027	2017	2014	3.72163	2.17218	40601	4.60854	#N/A	7.21235e+09	3.82667e+08	2.01396e+09	1.50267e+06	9.85808	0.190007	9.30405	0.000746124	0	3.36248
300027	2017	2014	0.632122	2.68247	6576.8	3.81801	#N/A	7.21235e+09	3.82667e+08	2.01396e+09	1.50267e+06	9.85808	0.190007	9.30405	0.000746124	0	3.96839
300027	2017	2014	0.493802	0.553359	3631.67	3.56011	#N/A	7.21235e+09	3.82667e+08	2.01396e+09	1.50267e+06	9.85808	0.190007	9.30405	0.000746124	0	4.27455
300027	2017	2014	3.36705	3.35812	15764.8	4.19769	#N/A	7.21235e+09	3.82667e+08	2.01396e+09	1.50267e+06	9.85808	0.190007	9.30405	0.000746124	0	4.25232
300027	2017	2014	0.616619	3.65559	8030.69	3.90475	#N/A	7.21235e+09	3.82667e+08	2.01396e+09	1.50267e+06	9.85808	0.190007	9.30405	0.000746124	0	4.20976
300027	2019	2016	3.32246	3.92019	56053.8	4.74861	#N/A	1.7894e+10	5.85761e+08	3.87357e+09	9.30034e+07	10.2527	0.15122	9.58811	0.0240098	1	5.66817
300027	2019	2016	3.32246	3.92019	56053.8	4.74861	#N/A	1.7894e+10	5.85761e+08	3.87357e+09	9.30034e+07	10.2527	0.15122	9.58811	0.0240098	1	5.66817
300027	2017	2014	3.46786	3.92019	52632.1	4.72125	#N/A	7.21235e+09	3.82667e+08	2.01396e+09	1.50267e+06	9.85808	0.190007	9.30405	0.000746124	0	5.30404
300027	2017	2014	3.46786	3.92019	52632.1	4.72125	#N/A	7.21235e+09	3.82667e+08	2.01396e+09	1.50267e+06	9.85808	0.190007	9.30405	0.000746124	0	5.30404
300027	2019	2016	3.32246	3.92019	56053.8	4.74861	#N/A	1.7894e+10	5.85761e+08	3.87357e+09	9.30034e+07	10.2527	0.15122	9.58811	0.0240098	1	5.66817
300027	2019	2016	3.32246	3.92019	56053.8	4.74861	#N/A	1.7894e+10	5.85761e+08	3.87357e+09	9.30034e+07	10.2527	0.15122	9.58811	0.0240098	1	5.66817
300027	2019	2016	3.32246	3.92019	56053.8	4.74861	#N/A	1.7894e+10	5.85761e+08	3.87357e+09	9.30034e+07	10.2527	0.15122	9.58811	0.0240098	1	5.66817
300027	2019	2016	3.32246	3.92019	56053.8	4.74861	#N/A	1.7894e+10	5.85761e+08	3.87357e+09	9.30034e+07	10.2527	0.15122	9.58811	0.0240098	1	5.66817
300144	2019	2016	4.50068	4.2745	51352.2	4.71056	#N/A	6.98703e+09	1.0652e+08	1694513980	1.37593e+07	9.84429	0.0628618	9.22905	0.00811993	0	4.31097
300144	2019	2016	4.50068	4.2745	51352.2	4.71056	#N/A	6.98703e+09	1.0652e+08	1694513980	1.37593e+07	9.84429	0.0628618	9.22905	0.00811993	0	4.31097
300364	2019	2016	3.32246	3.92019	56053.8	4.74861	#N/A	8.78997e+08	4.2557e+07	3.90246e+08	1.29501e+08	8.94399	0.109052	8.59134	0.331845	0	5.66817
002739	2019	2016	5.46635	2.38516	80831.1	4.90758	2005	1.54586e+10	3.76553e+08	8.00073e+09	973995	10.1892	0.0470648	9.90313	0.000121738	0	4.9132
002739	2018	2015	4.68261	4.2745	61436.5	4.78843	2005	4.57378e+09	2.85745e+08	5.33899e+09	1.29132e+07	9.66028	0.0535205	9.72746	0.00241866	0	4.61247
002739	2018	2015	3.21472	3.92019	54447.3	4.73598	2005	4.57378e+09	2.85745e+08	5.33899e+09	1.29132e+07	9.66028	0.0535205	9.72746	0.00241866	0	5.30478
002739	2019	2016	4.50068	4.2745	51352.2	4.71056	2005	1.54586e+10	3.76553e+08	8.00073e+09	973995	10.1892	0.0470648	9.90313	0.000121738	0	4.31097
002739	2019	2016	4.50068	4.2745	51352.2	4.71056	2005	1.54586e+10	3.76553e+08	8.00073e+09	973995	10.1892	0.0470648	9.90313	0.000121738	0	4.31097
002739	2019	2016	5.83388	4.15308	38294.3	4.58313	2005	1.54586e+10	3.76553e+08	8.00073e+09	973995	10.1892	0.0470648	9.90313	0.000121738	0	#NUM!
002739	2019	2016	1.44189	0.9262	40438.8	4.6068	2005	1.54586e+10	3.76553e+08	8.00073e+09	973995	10.1892	0.0470648	9.90313	0.000121738	0	3.93202
002739	2019	2016	4.50068	4.2745	51352.2	4.71056	2005	1.54586e+10	3.76553e+08	8.00073e+09	973995	10.1892	0.0470648	9.90313	0.000121738	0	4.31097
002739	2019	2016	4.50068	4.2745	51352.2	4.71056	2005	1.54586e+10	3.76553e+08	8.00073e+09	973995	10.1892	0.0470648	9.90313	0.000121738	0	4.31097
002739	2019	2016	4.50068	4.2745	51352.2	4.71056	2005	1.54586e+10	3.76553e+08	8.00073e+09	973995	10.1892	0.0470648	9.90313	0.000121738	0	4.31097
600136	2019	2016	4.97413	3.9286	44332.1	4.64672	#N/A	1.2182e+09	1.69338e+07	4.31174e+08	69324.2	9.08572	0.0392737	8.63465	0.00016078	0	4.84239
600136	2019	2016	2.1168	2.32982	25865.4	4.41272	#N/A	1.2182e+09	1.69338e+07	4.31174e+08	69324.2	9.08572	0.0392737	8.63465	0.00016078	0	4.29137
600136	2019	2016	4.36611	3.1882	44162.4	4.64505	#N/A	1.2182e+09	1.69338e+07	4.31174e+08	69324.2	9.08572	0.0392737	8.63465	0.00016078	0	4.51481
600633	2017	2014	3.46786	3.92019	52632.1	4.72125	#N/A	6.56217e+09	2.84348e+08	2.35575e+09	6.75975e+07	9.81705	0.120704	9.37213	0.0286947	0	5.30404
600633	2017	2014	4.48837	0.552442	55557.4	4.74474	#N/A	6.56217e+09	2.84348e+08	2.35575e+09	6.75975e+07	9.81705	0.120704	9.37213	0.0286947	0	4.81998
600757	2019	2016	4.36611	3.1882	44162.4	4.64505	#N/A	9.4234e+09	5.51143e+08	1.18878e+10	3.99574e+07	9.97421	0.0463622	10.0751	0.00336122	0	4.51481
601928	2017	2014	4.25065	3.1882	42521.8	4.62861	#N/A	1.44967e+10	1.02184e+09	7.31587e+09	9.88944e+07	10.1613	0.139675	9.86427	0.0135178	0	4.71329
601928	2018	2015	4.16031	3.1882	46615.4	4.66853	#N/A	1.68638e+10	1.20036e+09	9.61824e+09	1.55375e+08	10.227	0.1248	9.9831	0.0161542	1	4.39252
601928	2019	2016	4.50068	4.2745	51352.2	4.71056	#N/A	1.79145e+10	1.34195e+09	1.00458e+10	1.01731e+08	10.2532	0.133583	10.002	0.0101267	1	4.31097
601928	2016	2013	2.01656	1.5066	24649.2	4.3918	#N/A	1.32809e+10	9.65125e+08	6.7058e+09	1.37464e+07	10.1232	0.143924	9.82645	0.00204992	0	3.97754
601928	2017	2014	3.46786	3.92019	52632.1	4.72125	#N/A	1.44967e+10	1.02184e+09	7.31587e+09	9.88944e+07	10.1613	0.139675	9.86427	0.0135178	0	5.30404
601928	2017	2014	4.25065	3.1882	42521.8	4.62861	#N/A	1.44967e+10	1.02184e+09	7.31587e+09	9.88944e+07	10.1613	0.139675	9.86427	0.0135178	0	4.71329
601928	2017	2014	3.33505	2.41647	42530.9	4.6287	#N/A	1.44967e+10	1.02184e+09	7.31587e+09	9.88944e+07	10.1613	0.139675	9.86427	0.0135178	0	4.53491
601928	2017	2014	4.41982	1.89071	46577	4.66817	#N/A	1.44967e+10	1.02184e+09	7.31587e+09	9.88944e+07	10.1613	0.139675	9.86427	0.0135178	0	4.19237
601928	2017	2014	4.8341	4.2745	65737.7	4.81781	#N/A	1.44967e+10	1.02184e+09	7.31587e+09	9.88944e+07	10.1613	0.139675	9.86427	0.0135178	0	4.75409
601928	2017	2014	0.661904	3.88405	10172.7	4.00744	#N/A	1.44967e+10	1.02184e+09	7.31587e+09	9.88944e+07	10.1613	0.139675	9.86427	0.0135178	0	4.66139
601928	2017	2014	0.661904	3.88405	10172.7	4.00744	#N/A	1.44967e+10	1.02184e+09	7.31587e+09	9.88944e+07	10.1613	0.139675	9.86427	0.0135178	0	4.66139
601928	2018	2015	3.21472	3.92019	54447.3	4.73598	#N/A	1.68638e+10	1.20036e+09	9.61824e+09	1.55375e+08	10.227	0.1248	9.9831	0.0161542	1	5.30478
601928	2017	2014	4.48837	0.552442	55557.4	4.74474	#N/A	1.44967e+10	1.02184e+09	7.31587e+09	9.88944e+07	10.1613	0.139675	9.86427	0.0135178	0	4.81998
600880	2017	2014	2.07285	1.5066	26192.4	4.41817	#N/A	4.83738e+09	7.50893e+07	1.5181e+09	1.09837e+08	9.68461	0.0494628	9.1813	0.0723518	0	4.10609
000882	2018	2015	4.39288	0.552442	55634.6	4.74535	1998	1.32663e+10	2.86841e+08	1.49973e+09	1.93832e+06	10.1227	0.191261	9.17601	0.00129244	0	4.83567
000882	2018	2015	4.39288	0.552442	55634.6	4.74535	1998	1.32663e+10	2.86841e+08	1.49973e+09	1.93832e+06	10.1227	0.191261	9.17601	0.00129244	0	4.83567
000002	2016	2013	3.55758	3.92019	51319.2	4.71028	1988	3.78802e+11	3.05638e+09	1.03116e+11	0	11.5784	0.0296401	11.0133	0	0	5.29893
000046	2019	2016	3.32246	3.92019	56053.8	4.74861	1989	1.18356e+11	3.95985e+08	9.44738e+09	7.08592e+07	11.0732	0.0419148	9.97531	0.00750041	1	5.66817
000046	2019	2016	3.32246	3.92019	56053.8	4.74861	1989	1.18356e+11	3.95985e+08	9.44738e+09	7.08592e+07	11.0732	0.0419148	9.97531	0.00750041	1	5.66817
000046	2019	2016	3.32246	3.92019	56053.8	4.74861	1989	1.18356e+11	3.95985e+08	9.44738e+09	7.08592e+07	11.0732	0.0419148	9.97531	0.00750041	1	5.66817
000046	2019	2016	3.32246	3.92019	56053.8	4.74861	1989	1.18356e+11	3.95985e+08	9.44738e+09	7.08592e+07	11.0732	0.0419148	9.97531	0.00750041	1	5.66817
000046	2018	2015	3.21472	3.92019	54447.3	4.73598	1989	7.08891e+10	2.51475e+08	6062469286	3.08771e+07	10.8506	0.0414807	9.78265	0.00509316	1	5.30478
000046	2018	2015	3.21472	3.92019	54447.3	4.73598	1989	7.08891e+10	2.51475e+08	6062469286	3.08771e+07	10.8506	0.0414807	9.78265	0.00509316	1	5.30478
000046	2017	2014	3.46786	3.92019	52632.1	4.72125	1989	4.0738e+10	1.9952e+08	5.93751e+09	2.37187e+07	10.61	0.0336034	9.7736	0.00399472	0	5.30404
000517	2019	2016	4.50068	4.2745	51352.2	4.71056	1993	7.93462e+09	2.47863e+07	1.12446e+09	-263407	9.89953	0.0220429	9.05094	-0.000234252	0	4.31097
000616	2019	2016	3.32246	3.92019	56053.8	4.74861	1993	8.76374e+09	3.39951e+07	1.23135e+09	-64086	9.94269	0.0276081	9.09038	-5.20455e-05	0	5.66817
000616	2019	2016	3.32246	3.92019	56053.8	4.74861	1993	8.76374e+09	3.39951e+07	1.23135e+09	-64086	9.94269	0.0276081	9.09038	-5.20455e-05	0	5.66817
000620	2017	2014	0.90575	1.35953	10971.4	4.04026	1993	1.82644e+10	1.50192e+08	2.60118e+09	1.18962e+07	10.2616	0.0577401	9.41517	0.00457338	0	4.08332
000620	2017	2014	2.07285	1.5066	26192.4	4.41817	1993	1.82644e+10	1.50192e+08	2.60118e+09	1.18962e+07	10.2616	0.0577401	9.41517	0.00457338	0	4.10609
000620	2018	2015	4.68261	4.2745	61436.5	4.78843	1993	2.46957e+10	1.94061e+08	3.50102e+09	0	10.3926	0.0554297	9.5442	0	0	4.61247
000631	2017	2014	3.46786	3.92019	52632.1	4.72125	1993	1.28828e+10	5.26239e+07	2.80806e+09	-308795	10.11	0.0187403	9.44841	-0.000109968	0	5.30404
000718	2018	2015	1.90019	1.5066	28184.7	4.45001	1993	2.13762e+10	1.88319e+08	5.4566e+09	0	10.3299	0.0345122	9.73692	0	0	3.96727
000797	2013	2010	0.640723	#N/A	942.763	2.9744	1988	5.13007e+09	3.53702e+07	2.72898e+09	0	9.71012	0.012961	9.436	0	0	2.06446
000838	2018	2015	4.68261	4.2745	61436.5	4.78843	1989	2.69228e+09	4.30728e+07	595763538	336758	9.43012	0.0722985	8.77507	0.000565255	0	4.61247
000926	2017	2014	4.8341	4.2745	65737.7	4.81781	1993	2.7111e+10	2.52881e+08	7.66268e+09	57364400	10.4331	0.0330016	9.88438	0.0074862	1	4.75409
000926	2016	2013	4.86147	4.2745	68889.9	4.83816	1993	2.54975e+10	2.76006e+08	6.24451e+09	62678700	10.4065	0.0441998	9.7955	0.0100374	0	4.77506
000926	2016	2013	3.55758	3.92019	51319.2	4.71028	1993	2.54975e+10	2.76006e+08	6.24451e+09	62678700	10.4065	0.0441998	9.7955	0.0100374	0	5.29893
000981	2017	2014	2.07285	1.5066	26192.4	4.41817	1998	2.40135e+10	1.57446e+08	4.60487e+09	1987770	10.3805	0.0341911	9.66322	0.000431667	0	4.10609
002244	2019	2016	3.32246	3.92019	56053.8	4.74861	2006	4.22302e+10	1.2012e+08	1.26176e+10	-898781	10.6256	0.00952003	10.101	-7.12326e-05	1	5.66817
002244	2019	2016	3.32246	3.92019	56053.8	4.74861	2006	4.22302e+10	1.2012e+08	1.26176e+10	-898781	10.6256	0.00952003	10.101	-7.12326e-05	1	5.66817
002244	2018	2015	3.21472	3.92019	54447.3	4.73598	2006	3.82458e+10	1.17167e+08	1.17586e+10	-911848	10.5826	0.0099644	10.0704	-7.75475e-05	0	5.30478
002244	2018	2015	3.21472	3.92019	54447.3	4.73598	2006	3.82458e+10	1.17167e+08	1.17586e+10	-911848	10.5826	0.0099644	10.0704	-7.75475e-05	0	5.30478
002244	2018	2015	3.21472	3.92019	54447.3	4.73598	2006	3.82458e+10	1.17167e+08	1.17586e+10	-911848	10.5826	0.0099644	10.0704	-7.75475e-05	0	5.30478
002244	2018	2015	3.21472	3.92019	54447.3	4.73598	2006	3.82458e+10	1.17167e+08	1.17586e+10	-911848	10.5826	0.0099644	10.0704	-7.75475e-05	0	5.30478
002244	2018	2015	3.21472	3.92019	54447.3	4.73598	2006	3.82458e+10	1.17167e+08	1.17586e+10	-911848	10.5826	0.0099644	10.0704	-7.75475e-05	0	5.30478
002285	2019	2016	4.50068	4.2745	51352.2	4.71056	1993	7.39802e+09	0	4.71055e+09	4.26819e+06	9.86912	0	9.67307	0.000906091	0	4.31097
600048	2019	2016	4.50068	4.2745	51352.2	4.71056	1992	4.03833e+11	2.73115e+09	1.23429e+11	8.50875e+06	11.6062	0.0221273	11.0914	6.89365e-05	0	4.31097
600048	2019	2016	4.50068	4.2745	51352.2	4.71056	1992	4.03833e+11	2.73115e+09	1.23429e+11	8.50875e+06	11.6062	0.0221273	11.0914	6.89365e-05	0	4.31097
600048	2019	2016	4.50068	4.2745	51352.2	4.71056	1992	4.03833e+11	2.73115e+09	1.23429e+11	8.50875e+06	11.6062	0.0221273	11.0914	6.89365e-05	0	4.31097
600048	2019	2016	4.50068	4.2745	51352.2	4.71056	1992	4.03833e+11	2.73115e+09	1.23429e+11	8.50875e+06	11.6062	0.0221273	11.0914	6.89365e-05	0	4.31097
600048	2019	2016	4.50068	4.2745	51352.2	4.71056	1992	4.03833e+11	2.73115e+09	1.23429e+11	8.50875e+06	11.6062	0.0221273	11.0914	6.89365e-05	0	4.31097
600048	2019	2016	4.50068	4.2745	51352.2	4.71056	1992	4.03833e+11	2.73115e+09	1.23429e+11	8.50875e+06	11.6062	0.0221273	11.0914	6.89365e-05	0	4.31097
600048	2019	2016	4.50068	4.2745	51352.2	4.71056	1992	4.03833e+11	2.73115e+09	1.23429e+11	8.50875e+06	11.6062	0.0221273	11.0914	6.89365e-05	0	4.31097
600048	2019	2016	4.50068	4.2745	51352.2	4.71056	1992	4.03833e+11	2.73115e+09	1.23429e+11	8.50875e+06	11.6062	0.0221273	11.0914	6.89365e-05	0	4.31097
600048	2019	2016	4.50068	4.2745	51352.2	4.71056	1992	4.03833e+11	2.73115e+09	1.23429e+11	8.50875e+06	11.6062	0.0221273	11.0914	6.89365e-05	0	4.31097
600048	2019	2016	4.50068	4.2745	51352.2	4.71056	1992	4.03833e+11	2.73115e+09	1.23429e+11	8.50875e+06	11.6062	0.0221273	11.0914	6.89365e-05	0	4.31097
600048	2019	2016	4.50068	4.2745	51352.2	4.71056	1992	4.03833e+11	2.73115e+09	1.23429e+11	8.50875e+06	11.6062	0.0221273	11.0914	6.89365e-05	0	4.31097
600048	2019	2016	4.50068	4.2745	51352.2	4.71056	1992	4.03833e+11	2.73115e+09	1.23429e+11	8.50875e+06	11.6062	0.0221273	11.0914	6.89365e-05	0	4.31097
600048	2019	2016	4.50068	4.2745	51352.2	4.71056	1992	4.03833e+11	2.73115e+09	1.23429e+11	8.50875e+06	11.6062	0.0221273	11.0914	6.89365e-05	0	4.31097
600048	2019	2016	4.50068	4.2745	51352.2	4.71056	1992	4.03833e+11	2.73115e+09	1.23429e+11	8.50875e+06	11.6062	0.0221273	11.0914	6.89365e-05	0	4.31097
600048	2019	2016	4.50068	4.2745	51352.2	4.71056	1992	4.03833e+11	2.73115e+09	1.23429e+11	8.50875e+06	11.6062	0.0221273	11.0914	6.89365e-05	0	4.31097
600048	2019	2016	4.50068	4.2745	51352.2	4.71056	1992	4.03833e+11	2.73115e+09	1.23429e+11	8.50875e+06	11.6062	0.0221273	11.0914	6.89365e-05	0	4.31097
600048	2019	2016	4.36611	3.1882	44162.4	4.64505	1992	4.03833e+11	2.73115e+09	1.23429e+11	8.50875e+06	11.6062	0.0221273	11.0914	6.89365e-05	0	4.51481
600067	2019	2016	5.46635	2.38516	80831.1	4.90758	1988	1.98891e+10	1.26829e+08	7.40221e+09	1.7809e+07	10.2986	0.0171339	9.86936	0.0024059	0	4.9132
600067	2019	2016	5.46635	2.38516	80831.1	4.90758	1988	1.98891e+10	1.26829e+08	7.40221e+09	1.7809e+07	10.2986	0.0171339	9.86936	0.0024059	0	4.9132
600185	2019	2016	3.32246	3.92019	56053.8	4.74861	1999	2.06126e+10	8.40347e+07	2.54492e+09	197631	10.3141	0.0330205	9.40567	7.76571e-05	0	5.66817
600185	2019	2016	4.36611	3.1882	44162.4	4.64505	1999	2.06126e+10	8.40347e+07	2.54492e+09	197631	10.3141	0.0330205	9.40567	7.76571e-05	0	4.51481
600208	2018	2015	4.68261	4.2745	61436.5	4.78843	1993	7.08492e+10	3.46073e+08	1.10383e+10	8.71366e+06	10.8503	0.0313519	10.0429	0.000789399	0	4.61247
600246	2014	2011	3.97415	0.552442	46549	4.66791	1998	11876151579	148361848	3568396779	-77583	10.0747	0.0415766	9.55247	-2.17417e-05	0	4.74096
600325	2018	2015	3.21472	3.92019	54447.3	4.73598	1992	6.74311e+10	2.40822e+08	7.1043e+09	1.77922e+07	10.8289	0.033898	9.85152	0.00250443	0	5.30478
600325	2018	2015	3.21472	3.92019	54447.3	4.73598	1992	6.74311e+10	2.40822e+08	7.1043e+09	1.77922e+07	10.8289	0.033898	9.85152	0.00250443	0	5.30478
600340	2017	2014	3.46786	3.92019	52632.1	4.72125	1993	7.40938e+10	8.73154e+08	2.10598e+10	8.69862e+06	10.8698	0.0414608	10.3235	0.000413045	0	5.30404
600340	2017	2014	3.46786	3.92019	52632.1	4.72125	1993	7.40938e+10	8.73154e+08	2.10598e+10	8.69862e+06	10.8698	0.0414608	10.3235	0.000413045	0	5.30404
600340	2019	2016	4.53794	0.552442	52239	4.718	1993	1.68623e+11	1.23644e+09	3.83347e+10	2.07689e+08	11.2269	0.0322539	10.5836	0.00541777	0	4.81466
600340	2019	2016	0.676124	0.553359	3346.49	3.52459	1993	1.68623e+11	1.23644e+09	3.83347e+10	2.07689e+08	11.2269	0.0322539	10.5836	0.00541777	0	4.19056
600340	2019	2016	0.676124	0.553359	3346.49	3.52459	1993	1.68623e+11	1.23644e+09	3.83347e+10	2.07689e+08	11.2269	0.0322539	10.5836	0.00541777	0	4.19056
600340	2019	2016	0.676124	0.553359	3346.49	3.52459	1993	1.68623e+11	1.23644e+09	3.83347e+10	2.07689e+08	11.2269	0.0322539	10.5836	0.00541777	0	4.19056
600340	2019	2016	0.676124	0.553359	3346.49	3.52459	1993	1.68623e+11	1.23644e+09	3.83347e+10	2.07689e+08	11.2269	0.0322539	10.5836	0.00541777	0	4.19056
600340	2019	2016	0.676124	0.553359	3346.49	3.52459	1993	1.68623e+11	1.23644e+09	3.83347e+10	2.07689e+08	11.2269	0.0322539	10.5836	0.00541777	0	4.19056
600340	2019	2016	0.831711	0.694952	1614.16	3.20795	1993	1.68623e+11	1.23644e+09	3.83347e+10	2.07689e+08	11.2269	0.0322539	10.5836	0.00541777	0	4.6455
600340	2019	2016	0.130262	0.660532	2067.91	3.31553	1993	1.68623e+11	1.23644e+09	3.83347e+10	2.07689e+08	11.2269	0.0322539	10.5836	0.00541777	0	4.07188
600340	2019	2016	0.945966	#N/A	1161.48	3.06501	1993	1.68623e+11	1.23644e+09	3.83347e+10	2.07689e+08	11.2269	0.0322539	10.5836	0.00541777	0	3.45086
600340	2019	2016	0.85032	1.35953	9768.37	3.98982	1993	1.68623e+11	1.23644e+09	3.83347e+10	2.07689e+08	11.2269	0.0322539	10.5836	0.00541777	0	4.04614
600340	2019	2016	4.36611	3.1882	44162.4	4.64505	1993	1.68623e+11	1.23644e+09	3.83347e+10	2.07689e+08	11.2269	0.0322539	10.5836	0.00541777	0	4.51481
600383	2019	2016	3.32246	3.92019	56053.8	4.74861	1996	1.39346e+11	1.12296e+09	3.27333e+10	1.95444e+07	11.1441	0.0343063	10.515	0.00059708	1	5.66817
600383	2019	2016	3.32246	3.92019	56053.8	4.74861	1996	1.39346e+11	1.12296e+09	3.27333e+10	1.95444e+07	11.1441	0.0343063	10.515	0.00059708	1	5.66817
600383	2019	2016	3.32246	3.92019	56053.8	4.74861	1996	1.39346e+11	1.12296e+09	3.27333e+10	1.95444e+07	11.1441	0.0343063	10.515	0.00059708	1	5.66817
600383	2019	2016	3.32246	3.92019	56053.8	4.74861	1996	1.39346e+11	1.12296e+09	3.27333e+10	1.95444e+07	11.1441	0.0343063	10.515	0.00059708	1	5.66817
600383	2019	2016	3.32246	3.92019	56053.8	4.74861	1996	1.39346e+11	1.12296e+09	3.27333e+10	1.95444e+07	11.1441	0.0343063	10.515	0.00059708	1	5.66817
600383	2019	2016	3.32246	3.92019	56053.8	4.74861	1996	1.39346e+11	1.12296e+09	3.27333e+10	1.95444e+07	11.1441	0.0343063	10.515	0.00059708	1	5.66817
600383	2019	2016	3.32246	3.92019	56053.8	4.74861	1996	1.39346e+11	1.12296e+09	3.27333e+10	1.95444e+07	11.1441	0.0343063	10.515	0.00059708	1	5.66817
600383	2019	2016	3.32246	3.92019	56053.8	4.74861	1996	1.39346e+11	1.12296e+09	3.27333e+10	1.95444e+07	11.1441	0.0343063	10.515	0.00059708	1	5.66817
600383	2019	2016	3.32246	3.92019	56053.8	4.74861	1996	1.39346e+11	1.12296e+09	3.27333e+10	1.95444e+07	11.1441	0.0343063	10.515	0.00059708	1	5.66817
600383	2019	2016	3.32246	3.92019	56053.8	4.74861	1996	1.39346e+11	1.12296e+09	3.27333e+10	1.95444e+07	11.1441	0.0343063	10.515	0.00059708	1	5.66817
600383	2019	2016	3.32246	3.92019	56053.8	4.74861	1996	1.39346e+11	1.12296e+09	3.27333e+10	1.95444e+07	11.1441	0.0343063	10.515	0.00059708	1	5.66817
600383	2019	2016	3.32246	3.92019	56053.8	4.74861	1996	1.39346e+11	1.12296e+09	3.27333e+10	1.95444e+07	11.1441	0.0343063	10.515	0.00059708	1	5.66817
600383	2019	2016	3.32246	3.92019	56053.8	4.74861	1996	1.39346e+11	1.12296e+09	3.27333e+10	1.95444e+07	11.1441	0.0343063	10.515	0.00059708	1	5.66817
600383	2019	2016	3.32246	3.92019	56053.8	4.74861	1996	1.39346e+11	1.12296e+09	3.27333e+10	1.95444e+07	11.1441	0.0343063	10.515	0.00059708	1	5.66817
600383	2019	2016	3.32246	3.92019	56053.8	4.74861	1996	1.39346e+11	1.12296e+09	3.27333e+10	1.95444e+07	11.1441	0.0343063	10.515	0.00059708	1	5.66817
600641	2013	2010	3.75391	0.552442	38751.7	4.58829	1991	5.26004e+09	3.1266e+07	1.36995e+09	5911.44	9.72099	0.0228228	9.1367	4.31508e-06	0	4.38771
600641	2013	2010	3.75391	0.552442	38751.7	4.58829	1991	5.26004e+09	3.1266e+07	1.36995e+09	5911.44	9.72099	0.0228228	9.1367	4.31508e-06	0	4.38771
